# Supplementary material for: The description and number of undiscovered mammal species
Source: Ecol Evol. 2018 Mar 4;8(7):3628–35. doi: 10.1002/ece3.3724 (PMC5901171; doi:10.1002/ece3.3724)
Supplement: Supplementary file 2 [file ECE3-8-3628-s002.csv]

	Species	Description Date	Taxonomist
1	Alces_alces	1758	Linnaeus
2	Antilope_cervicapra	1758	Linnaeus
3	Apodemus_sylvaticus	1758	Linnaeus
4	Arvicola_amphibius	1758	Linnaeus
5	Ateles_paniscus	1758	Linnaeus
6	Atherurus_macrourus	1758	Linnaeus
7	Atlantoxerus_getulus	1758	Linnaeus
8	Babyrousa_babyrussa	1758	Linnaeus
9	Balaena_mysticetus	1758	Linnaeus
10	Balaenoptera_musculus	1758	Linnaeus
11	Balaenoptera_physalus	1758	Linnaeus
12	Bison_bison	1758	Linnaeus
13	Bison_bonasus	1758	Linnaeus
14	Bos_taurus	1758	Linnaeus
15	Bradypus_tridactylus	1758	Linnaeus
16	Bubalus_bubalis	1758	Linnaeus
17	Cabassous_unicinctus	1758	Linnaeus
18	Callithrix_jacchus	1758	Linnaeus
19	Callorhinus_ursinus	1758	Linnaeus
20	Caluromys_philander	1758	Linnaeus
21	Camelus_bactrianus	1758	Linnaeus
22	Camelus_dromedarius	1758	Linnaeus
23	Canis_aureus	1758	Linnaeus
24	Canis_lupus	1758	Linnaeus
25	Capra_hircus	1758	Linnaeus
26	Capra_ibex	1758	Linnaeus
27	Capreolus_capreolus	1758	Linnaeus
28	Carollia_perspicillata	1758	Linnaeus
29	Castor_fiber	1758	Linnaeus
30	Cavia_porcellus	1758	Linnaeus
31	Cebus_apella	1758	Linnaeus
32	Cebus_capucinus	1758	Linnaeus
33	Cercopithecus_cephus	1758	Linnaeus
34	Cercopithecus_diana	1758	Linnaeus
35	Cervus_elaphus	1758	Linnaeus
36	Chlorocebus_aethiops	1758	Linnaeus
37	Choloepus_didactylus	1758	Linnaeus
38	Chrysochloris_asiatica	1758	Linnaeus
39	Coendou_prehensilis	1758	Linnaeus
40	Condylura_cristata	1758	Linnaeus
41	Cricetus_cricetus	1758	Linnaeus
42	Cyclopes_didactylus	1758	Linnaeus
43	Cynocephalus_volans	1758	Linnaeus
44	Dama_dama	1758	Linnaeus
45	Dasyprocta_leporina	1758	Linnaeus
46	Dasypus_novemcinctus	1758	Linnaeus
47	Dasypus_septemcinctus	1758	Linnaeus
48	Delphinus_delphis	1758	Linnaeus
49	Desmana_moschata	1758	Linnaeus
50	Diceros_bicornis	1758	Linnaeus
51	Didelphis_marsupialis	1758	Linnaeus
52	Eira_barbara	1758	Linnaeus
53	Elephas_maximus	1758	Linnaeus
54	Enhydra_lutris	1758	Linnaeus
55	Equus_asinus	1758	Linnaeus
56	Equus_caballus	1758	Linnaeus
57	Equus_zebra	1758	Linnaeus
58	Erethizon_dorsatum	1758	Linnaeus
59	Erinaceus_europaeus	1758	Linnaeus
60	Euphractus_sexcinctus	1758	Linnaeus
61	Felis_catus	1758	Linnaeus
62	Gazella_dorcas	1758	Linnaeus
63	Genetta_genetta	1758	Linnaeus
64	Giraffa_camelopardalis	1758	Linnaeus
65	Glaucomys_volans	1758	Linnaeus
66	Gulo_gulo	1758	Linnaeus
67	Herpestes_ichneumon	1758	Linnaeus
68	Hippopotamus_amphibius	1758	Linnaeus
69	Homo_sapiens	1758	Linnaeus
70	Hyaena_hyaena	1758	Linnaeus
71	Hystrix_brachyura	1758	Linnaeus
72	Hystrix_cristata	1758	Linnaeus
73	Jaculus_jaculus	1758	Linnaeus
74	Lama_glama	1758	Linnaeus
75	Lemmus_lemmus	1758	Linnaeus
76	Lemniscomys_striatus	1758	Linnaeus
77	Lemur_catta	1758	Linnaeus
78	Leopardus_pardalis	1758	Linnaeus
79	Lepus_capensis	1758	Linnaeus
80	Lepus_timidus	1758	Linnaeus
81	Loris_tardigradus	1758	Linnaeus
82	Lutra_lutra	1758	Linnaeus
83	Lynx_lynx	1758	Linnaeus
84	Macaca_silenus	1758	Linnaeus
85	Macaca_sylvanus	1758	Linnaeus
86	Mandrillus_sphinx	1758	Linnaeus
87	Manis_pentadactyla	1758	Linnaeus
88	Marmosa_murina	1758	Linnaeus
89	Marmota_marmota	1758	Linnaeus
90	Marmota_monax	1758	Linnaeus
91	Martes_martes	1758	Linnaeus
92	Martes_zibellina	1758	Linnaeus
93	Megaderma_spasma	1758	Linnaeus
94	Meles_meles	1758	Linnaeus
95	Mirounga_leonina	1758	Linnaeus
96	Monodon_monoceros	1758	Linnaeus
97	Moschus_moschiferus	1758	Linnaeus
98	Mus_musculus	1758	Linnaeus
99	Muscardinus_avellanarius	1758	Linnaeus
100	Mustela_erminea	1758	Linnaeus
101	Mustela_putorius	1758	Linnaeus
102	Myrmecophaga_tridactyla	1758	Linnaeus
103	Neotragus_pygmaeus	1758	Linnaeus
104	Noctilio_leporinus	1758	Linnaeus
105	Odobenus_rosmarus	1758	Linnaeus
106	Orcinus_orca	1758	Linnaeus
107	Oryctolagus_cuniculus	1758	Linnaeus
108	Oryx_gazella	1758	Linnaeus
109	Ovis_ammon	1758	Linnaeus
110	Ovis_aries	1758	Linnaeus
111	Ozotoceros_bezoarticus	1758	Linnaeus
112	Panthera_leo	1758	Linnaeus
113	Panthera_onca	1758	Linnaeus
114	Panthera_pardus	1758	Linnaeus
115	Panthera_tigris	1758	Linnaeus
116	Papio_hamadryas	1758	Linnaeus
117	Pecari_tajacu	1758	Linnaeus
118	Philander_opossum	1758	Linnaeus
119	Phoca_vitulina	1758	Linnaeus
120	Phocoena_phocoena	1758	Linnaeus
121	Physeter_catodon	1758	Linnaeus
122	Plecotus_auritus	1758	Linnaeus
123	Potamochoerus_porcus	1758	Linnaeus
124	Procyon_lotor	1758	Linnaeus
125	Pteromys_volans	1758	Linnaeus
126	Pteropus_vampyrus	1758	Linnaeus
127	Rangifer_tarandus	1758	Linnaeus
128	Rattus_rattus	1758	Linnaeus
129	Rhinoceros_unicornis	1758	Linnaeus
130	Rupicapra_rupicapra	1758	Linnaeus
131	Saguinus_midas	1758	Linnaeus
132	Saguinus_oedipus	1758	Linnaeus
133	Saimiri_sciureus	1758	Linnaeus
134	Scalopus_aquaticus	1758	Linnaeus
135	Sciurus_niger	1758	Linnaeus
136	Sciurus_vulgaris	1758	Linnaeus
137	Sorex_araneus	1758	Linnaeus
138	Spilogale_putorius	1758	Linnaeus
139	Sus_scrofa	1758	Linnaeus
140	Sylvicapra_grimmia	1758	Linnaeus
141	Sylvilagus_brasiliensis	1758	Linnaeus
142	Talpa_europaea	1758	Linnaeus
143	Tamandua_tetradactyla	1758	Linnaeus
144	Tamias_striatus	1758	Linnaeus
145	Tapirus_terrestris	1758	Linnaeus
146	Tarsius_syrichta	1758	Linnaeus
147	Tolypeutes_tricinctus	1758	Linnaeus
148	Trichechus_manatus	1758	Linnaeus
149	Ursus_arctos	1758	Linnaeus
150	Vampyrum_spectrum	1758	Linnaeus
151	Vespertilio_murinus	1758	Linnaeus
152	Viverra_zibetha	1758	Linnaeus
153	Vulpes_lagopus	1758	Linnaeus
154	Vulpes_vulpes	1758	Linnaeus
155	Pongo_pygmaeus	1760	Linnaeus
156	Microtus_agrestis	1761	Linnaeus
157	Mustela_lutreola	1761	Linnaeus
158	Sousa_chinensis	1765	Osbeck
159	Tragulus_javanicus	1765	Osbeck
160	Alouatta_belzebul	1766	Linnaeus
161	Alouatta_macconnelli	1766	Linnaeus
162	Alouatta_seniculus	1766	Linnaeus
163	Bos_grunniens	1766	Linnaeus
164	Cercopithecus_nictitans	1766	Linnaeus
165	Cerdocyon_thous	1766	Linnaeus
166	Chlorocebus_sabaeus	1766	Linnaeus
167	Cuniculus_paca	1766	Linnaeus
168	Eliomys_quercinus	1766	Linnaeus
169	Eulemur_macaco	1766	Linnaeus
170	Eulemur_mongoz	1766	Linnaeus
171	Funambulus_palmarum	1766	Linnaeus
172	Glis_glis	1766	Linnaeus
173	Hydrochoerus_hydrochaeris	1766	Linnaeus
174	Lemniscomys_barbarus	1766	Linnaeus
175	Leontopithecus_rosalia	1766	Linnaeus
176	Macaca_nemestrina	1766	Linnaeus
177	Manis_tetradactyla	1766	Linnaeus
178	Mustela_nivalis	1766	Linnaeus
179	Nasua_narica	1766	Linnaeus
180	Nasua_nasua	1766	Linnaeus
181	Ondatra_zibethicus	1766	Linnaeus
182	Papio_cynocephalus	1766	Linnaeus
183	Petinomys_sagitta	1766	Linnaeus
184	Pithecia_pithecia	1766	Linnaeus
185	Saiga_tatarica	1766	Linnaeus
186	Sciurus_aestuans	1766	Linnaeus
187	Sorex_minutus	1766	Linnaeus
188	Spermophilus_citellus	1766	Linnaeus
189	Suncus_murinus	1766	Linnaeus
190	Perodicticus_potto	1766	Mªller
191	Alcelaphus_buselaphus	1766	Pallas
192	Boselaphus_tragocamelus	1766	Pallas
193	Gazella_gazella	1766	Pallas
194	Glossophaga_soricina	1766	Pallas
195	Hippotragus_leucophaeus	1766	Pallas
196	Molossus_molossus	1766	Pallas
197	Nanger_dama	1766	Pallas
198	Orycteropus_afer	1766	Pallas
199	Petaurista_petaurista	1766	Pallas
200	Phacochoerus_aethiopicus	1766	Pallas
201	Phalanger_orientalis	1766	Pallas
202	Procavia_capensis	1766	Pallas
203	Taurotragus_oryx	1766	Pallas
204	Tragelaphus_scriptus	1766	Pallas
205	Tragelaphus_strepsiceros	1766	Pallas
206	Damaliscus_pygargus	1767	Pallas
207	Kerivoula_picta	1767	Pallas
208	Nyctimene_cephalotes	1767	Pallas
209	Phyllostomus_hastatus	1767	Pallas
210	Redunca_redunca	1767	Pallas
211	Vulpes_corsac	1768	Linnaeus
212	Rattus_norvegicus	1769	Berkenhout
213	Tamias_sibiricus	1769	Laxmann
214	Ochotona_pusilla	1769	Pallas
215	Ratufa_macroura	1769	Pennant
216	Hyperoodon_ampullatus	1770	Forster
217	Hemiechinus_auritus	1770	Gmelin
218	Spalax_microphthalmus	1770	Gªldenst_dt
219	Spermophilus_suslicus	1770	Gªldenst_dt
220	Vormela_peregusna	1770	Gªldenst_dt
221	Ellobius_talpinus	1770	Pallas
222	Callithrix_argentata	1771	Linnaeus
223	Puma_concolor	1771	Linnaeus
224	Pygathrix_nemaeus	1771	Linnaeus
225	Hylobates_lar	1771	Linneaus
226	Macaca_sinica	1771	Linneaus
227	Apodemus_agrarius	1771	Pallas
228	Capreolus_pygargus	1771	Pallas
229	Micromys_minutus	1771	Pallas
230	Neomys_fodiens	1771	Pennant
231	Myospalax_myospalax	1773	Laxmann
232	Cricetulus_barabensis	1773	Pallas
233	Cricetulus_migratorius	1773	Pallas
234	Dipus_sagitta	1773	Pallas
235	Lagurus_lagurus	1773	Pallas
236	Meriones_meridianus	1773	Pallas
237	Meriones_tamariscinus	1773	Pallas
238	Microtus_socialis	1773	Pallas
239	Mustela_sibirica	1773	Pallas
240	Ochotona_alpina	1773	Pallas
241	Phodopus_sungorus	1773	Pallas
242	Sicista_subtilis	1773	Pallas
243	Ursus_maritimus	1774	Phipps
244	Barbastella_barbastellus	1774	Schreber
245	Cebus_flavius	1774	Schreber
246	Cercopithecus_mona	1774	Schreber
247	Cercopithecus_petaurista	1774	Schreber
248	Cercopithecus_roloway	1774	Schreber
249	Eptesicus_serotinus	1774	Schreber
250	Miopithecus_talapoin	1774	Schreber
251	Nyctalus_noctula	1774	Schreber
252	Pipistrellus_pipistrellus	1774	Schreber
253	Potos_flavus	1774	Schreber
254	Rhinolophus_ferrumequinum	1774	Schreber
255	Saccopteryx_leptura	1774	Schreber
256	Scotophilus_nigrita	1774	Schreber
257	Pan_troglodytes	1775	Blumenbach
258	Equus_hemionus	1775	Pallas
259	Acinonyx_jubatus	1775	Schreber
260	Arctocephalus_pusillus	1775	Schreber
261	Canis_mesomelas	1775	Schreber
262	Erythrocebus_patas	1775	Schreber
263	Leopardus_tigrinus	1775	Schreber
264	Nycteris_hispida	1775	Schreber
265	Pusa_hispida	1775	Schreber
266	Uncia_uncia	1775	Schreber
267	Urocyon_cinereoargenteus	1775	Schreber
268	Dugong_dugon	1776	Mªller
269	Lasiurus_borealis	1776	Mªller
270	Monodelphis_americana	1776	Mªller
271	Marmota_bobak	1776	Muller
272	Eubalaena_glacialis	1776	P.L.S. Mªller
273	Fossa_fossana	1776	P.L.S. Mªller
274	Capra_sibirica	1776	Pallas
275	Delphinapterus_leucas	1776	Pallas
276	Felis_manul	1776	Pallas
277	Microtus_oeconomus	1776	Pallas
278	Myospalax_aspalax	1776	Pallas
279	Ochotona_dauurica	1776	Pallas
280	Ctenodactylus_gundi	1776	Rothmann
281	Caracal_caracal	1776	Schreber
282	Civettictis_civetta	1776	Schreber
283	Eumetopias_jubatus	1776	Schreber
284	Galictis_vittata	1776	Schreber
285	Genetta_tigrina	1776	Schreber
286	Leptailurus_serval	1776	Schreber
287	Mellivora_capensis	1776	Schreber
288	Mephitis_mephitis	1776	Schreber
289	Suricata_suricatta	1776	Schreber
290	Axis_axis	1777	Erxleben
291	Cavia_aperea	1777	Erxleben
292	Crocuta_crocuta	1777	Erxleben
293	Cystophora_cristata	1777	Erxleben
294	Erignathus_barbatus	1777	Erxleben
295	Jaculus_orientalis	1777	Erxleben
296	Kobus_kob	1777	Erxleben
297	Lepus_americanus	1777	Erxleben
298	Martes_foina	1777	Erxleben
299	Martes_pennanti	1777	Erxleben
300	Mazama_americana	1777	Erxleben
301	Monodelphis_brevicaudata	1777	Erxleben
302	Moschiola_meminna	1777	Erxleben
303	Myoprocta_acouchy	1777	Erxleben
304	Pagophilus_groenlandicus	1777	Erxleben
305	Ratufa_indica	1777	Erxleben
306	Spalax_zemni	1777	Erxleben
307	Spermophilus_mexicanus	1777	Erxleben
308	Spermophilus_variegatus	1777	Erxleben
309	Tamiasciurus_hudsonicus	1777	Erxleben
310	Tarsius_tarsier	1777	Erxleben
311	Trachypithecus_vetulus	1777	Erxleben
312	Microcebus_murinus	1777	J.F. Miller
313	Ammotragus_lervia	1777	Pallas
314	Oryx_leucoryx	1777	Pallas
315	Paradoxurus_hermaphroditus	1777	Pallas
316	Procapra_gutturosa	1777	Pallas
317	Felis_chaus	1777	Schreber
318	Felis_silvestris	1777	Schreber
319	Lontra_canadensis	1777	Schreber
320	Lynx_rufus	1777	Schreber
321	Neovison_vison	1777	Schreber
322	Taxidea_taxus	1777	Schreber
323	Allactaga_sibirica	1778	Forster
324	Pedetes_capensis	1778	Forster
325	Sciurus_anomalus	1778	Gmelin
326	Gazella_subgutturosa	1778	Gªldenst_dt
327	Dicrostonyx_hudsonius	1778	Pallas
328	Dicrostonyx_torquatus	1778	Pallas
329	Dryomys_nitedula	1778	Pallas
330	Georychus_capensis	1778	Pallas
331	Lepus_europaeus	1778	Pallas
332	Lepus_tolai	1778	Pallas
333	Microtus_arvalis	1778	Pallas
334	Spermophilus_major	1778	Pallas
335	Spermophilus_pygmaeus	1778	Pallas
336	Spermophilus_undulatus	1778	Pallas
337	Paradoxurus_zeylonensis	1778	Schreber
338	Setifer_setosus	1778	Schreber
339	Tenrec_ecaudatus	1778	Schreber
340	Thylogale_brunii	1778	Schreber
341	Ratufa_bicolor	1778	Sparrman
342	Capra_caucasica	1779	Gªldenst_dt & Pallas
343	Monachus_monachus	1779	Hermann
344	Callosciurus_erythraeus	1779	Pallas
345	Microtus_gregalis	1779	Pallas
346	Myodes_rutilus	1779	Pallas
347	Sicista_betulina	1779	Pallas
348	Syncerus_caffer	1779	Sparrman
349	Crocidura_leucodon	1780	Hermann
350	Crocidura_russula	1780	Hermann
351	Ursus_americanus	1780	Pallas
352	Myodes_glareolus	1780	Schreber
353	Nyctalus_lasiopterus	1780	Schreber
354	Antidorcas_marsupialis	1780	Zimmermann
355	Axis_porcinus	1780	Zimmermann
356	Chironectes_minimus	1780	Zimmermann
357	Colobus_polykomos	1780	Zimmermann
358	Connochaetes_gnou	1780	Zimmermann
359	Dolichotis_patagonum	1780	Zimmermann
360	Echimys_chrysurus	1780	Zimmermann
361	Hydrodamalis_gigas	1780	Zimmermann
362	Macaca_mulatta	1780	Zimmermann
363	Muntiacus_muntjak	1780	Zimmermann
364	Odocoileus_virginianus	1780	Zimmermann
365	Ovibos_moschatus	1780	Zimmermann
366	Sorex_minutissimus	1780	Zimmermann
367	Vulpes_zerda	1780	Zimmermann
368	Xerus_inauris	1780	Zimmermann
369	Zapus_hudsonius	1780	Zimmermann
370	Megaptera_novaeangliae	1781	Borowski
371	Pteropus_giganteus	1782	Brªnnich
372	Rhinopoma_microphyllum	1782	Brªnnich
373	Conepatus_chinga	1782	Molina
374	Galictis_cuja	1782	Molina
375	Hippocamelus_bisulcus	1782	Molina
376	Lagidium_viscacia	1782	Molina
377	Leopardus_colocolo	1782	Molina
378	Leopardus_guigna	1782	Molina
379	Lontra_felina	1782	Molina
380	Lycalopex_culpaeus	1782	Molina
381	Myocastor_coypus	1782	Molina
382	Octodon_degus	1782	Molina
383	Pudu_puda	1782	Molina
384	Spalacopus_cyanus	1782	Molina
385	Vicugna_vicugna	1782	Molina
386	Bathyergus_suillus	1782	Schreber
387	Proteles_cristata	1783	Sparrman
388	Histriophoca_fasciata	1783	Zimmerman
389	Arctocephalus_australis	1783	Zimmermann
390	Oreotragus_oreotragus	1783	Zimmermann
391	Ourebia_ourebi	1783	Zimmermann
392	Rhabdomys_pumilio	1784	Sparrman
393	Callosciurus_notatus	1785	Boddaert
394	Conepatus_semistriatus	1785	Boddaert
395	Equus_quagga	1785	Boddaert
396	Martes_flavigula	1785	Boddaert
397	Nycticebus_coucang	1785	Boddaert
398	Pseudocheirus_peregrinus	1785	Boddaert
399	Redunca_arundinum	1785	Boddaert
400	Sorex_caecutiens	1785	Laxmann
401	Chlorocebus_cynosuros	1786	Scopoli
402	Nasalis_larvatus	1787	Wurmb
403	Avahi_laniger	1788	Gmelin
404	Daubentonia_madagascariensis	1788	Gmelin
405	Galidictis_fasciata	1788	Gmelin
406	Indri_indri	1788	Gmelin
407	Mungos_mungo	1788	Gmelin
408	Phacochoerus_africanus	1788	Gmelin
409	Pteronura_brasiliensis	1788	Gmelin
410	Pusa_caspica	1788	Gmelin
411	Pusa_sibirica	1788	Gmelin
412	Sciurus_carolinensis	1788	Gmelin
413	Philantomba_monticola	1789	Thunberg
414	Pelea_capreolus	1790	Forster
415	Macropus_giganteus	1790	Shaw
416	Halichoerus_grypus	1791	Fabricius
417	Melursus_ursinus	1791	Shaw
418	Petaurus_australis	1791	Shaw
419	Allactaga_major	1792	Kerr
420	Cercocebus_torquatus	1792	Kerr
421	Dasyurus_maculatus	1792	Kerr
422	Didelphis_virginiana	1792	Kerr
423	Dusicyon_australis	1792	Kerr
424	Eidolon_helvum	1792	Kerr
425	Hystrix_indica	1792	Kerr
426	Lemmus_sibiricus	1792	Kerr
427	Lynx_canadensis	1792	Kerr
428	Mazama_temama	1792	Kerr
429	Papio_ursinus	1792	Kerr
430	Petauroides_volans	1792	Kerr
431	Petaurus_norfolcensis	1792	Kerr
432	Piliocolobus_badius	1792	Kerr
433	Potorous_tridactylus	1792	Kerr
434	Priodontes_maximus	1792	Kerr
435	Prionailurus_bengalensis	1792	Kerr
436	Pteropus_niger	1792	Kerr
437	Pteropus_subniger	1792	Kerr
438	Pygeretmus_pumilio	1792	Kerr
439	Rusa_unicolor	1792	Kerr
440	Sorex_arcticus	1792	Kerr
441	Sorex_cinereus	1792	Kerr
442	Sphiggurus_mexicanus	1792	Kerr
443	Trichosurus_vulpecula	1792	Kerr
444	Varecia_variegata	1792	Kerr
445	Tachyglossus_aculeatus	1792	Shaw
446	Phascogale_tapoatafa	1793	F. Meyer
447	Acrobates_pygmaeus	1793	Shaw
448	Hapalemur_griseus	1795	Link
449	Tayassu_pecari	1795	Link
450	Trichechus_senegalensis	1795	Link
451	Eulemur_albifrons	1796	ó. Geoffroy Saint-Hilaire
452	Eulemur_fulvus	1796	ó. Geoffroy Saint-Hilaire
453	Galago_senegalensis	1796	ó. Geoffroy Saint-Hilaire
454	Eptesicus_fuscus	1796	Beauvois
455	Lasiurus_cinereus	1796	Palisot de Beauvois
456	Cercocebus_atys	1797	Audebert
457	Loxodonta_africana	1797	Blumenbach
458	Myotis_myotis	1797	Borkhausen
459	Semnopithecus_entellus	1797	Dufresne
460	Isoodon_obesulus	1797	Shaw
461	Cynopterus_sphinx	1797	Vahl
462	Hylobates_moloch	1798	Audebert
463	Hemicentetes_semispinosus	1798	G. Cuvier
464	Procyon_cancrivorus	1798	G. Cuvier
465	Cercopithecus_ascanius	1799	Audebert
466	Eulemur_rufus	1799	Audebert
467	Galeopterus_variegates	1799	Audebert
468	Capricornis_sumatraensis	1799	Bechstein
469	Ornithorhynchus_anatinus	1799	Shaw
470	Bandicota_indica	1800	Bechstein
471	Rhinolophus_hipposideros	1800	Bechstein
472	Chaerephon_plicatus	1800	Buchannan
473	Nycticebus_bengalensis	1800	Lac_pde
474	Hipposideros_speoris	1800	Schneider
475	Dasyurus_viverrinus	1800	Shaw
476	Eumops_auripendulus	1800	Shaw
477	Geomys_bursarius	1800	Shaw
478	Macroscelides_proboscideus	1800	Shaw
479	Otaria_flavescens	1800	Shaw
480	Vombatus_ursinus	1800	Shaw
481	Vulpes_bengalensis	1800	Shaw
482	Gerbillus_gerbillus	1801	Olivier
483	Platanista_gangetica	1801	Roxburgh
484	Arvicola_scherman	1801	Shaw
485	Glaucomys_sabrinus	1801	Shaw
486	Trichys_fasciculata	1801	Shaw
487	Acomys_cahirinus	1803	ó. Geoffroy Saint-Hilaire
488	Alcelaphus_caama	1803	ó. Geoffroy Saint-Hilaire
489	Antechinus_minimus	1803	ó. Geoffroy Saint-Hilaire
490	Arvicanthis_niloticus	1803	ó. Geoffroy Saint-Hilaire
491	Dasyprocta_cristata	1803	ó. Geoffroy Saint-Hilaire
492	Hippotragus_equinus	1803	ó. Geoffroy Saint-Hilaire
493	Manis_crassicaudata	1803	ó. Geoffroy Saint-Hilaire
494	Metachirus_nudicaudatus	1803	ó. Geoffroy Saint-Hilaire
495	Mimon_crenulatum	1803	ó. Geoffroy Saint-Hilaire
496	Proechimys_guyannensis	1803	ó. Geoffroy Saint-Hilaire
497	Pteropus_rufus	1803	ó. Geoffroy Saint-Hilaire
498	Puma_yagouaroundi	1803	ó. Geoffroy Saint-Hilaire
499	Saguinus_niger	1803	ó. Geoffroy Saint-Hilaire
500	Sciurillus_pusillus	1803	ó. Geoffroy Saint-Hilaire
501	Scotophilus_borbonicus	1803	ó. Geoffroy Saint-Hilaire
502	Spilocuscus_maculatus	1803	ó. Geoffroy Saint-Hilaire
503	Viverricula_indica	1803	ó. Geoffroy Saint-Hilaire
504	Xerus_erythropus	1803	Desmarest
505	Gerbillus_pyramidum	1803	I. Geoffroy
506	Hydromys_chrysogaster	1804	ó. Geoffroy Saint-Hilaire
507	Perameles_nasuta	1804	ó. Geoffroy Saint-Hilaire
508	Cabassous_tatouay	1804	Desmarest
509	Chaetophractus_villosus	1804	Desmarest
510	Dasypus_hybridus	1804	Desmarest
511	Lutreolina_crassicaudata	1804	Desmarest
512	Thylamys_pusillus	1804	Desmarest
513	Tolypeutes_matacus	1804	Desmarest
514	Wallabia_bicolor	1804	Desmarest
515	Zaedyus_pichiy	1804	Desmarest
516	Mormopterus_acetabulosus	1804	Hermann
517	Blastocerus_dichotomus	1804	Illiger
518	Balaenoptera_acutorostrata	1804	Lac_pde
519	Cephalorhynchus_commersonii	1804	Lac_pde
520	Lissodelphis_peronii	1804	Lac_pde
521	Bos_frontalis	1804	Lambert
522	Ovis_canadensis	1804	Shaw
523	Mesoplodon_bidens	1804	Sowerby
524	Molossus_rufus	1805	ó. Geoffroy Saint-Hilaire
525	Nyctinomops_laticaudatus	1805	ó. Geoffroy Saint-Hilaire
526	Ateles_belzebuth	1806	ó. Geoffroy Saint-Hilaire
527	Brachyteles_arachnoides	1806	ó. Geoffroy Saint-Hilaire
528	Myotis_albescens	1806	ó. Geoffroy Saint-Hilaire
529	Myotis_emarginatus	1806	ó. Geoffroy Saint-Hilaire
530	Myotis_ruber	1806	ó. Geoffroy Saint-Hilaire
531	Nyctophilus_timoriensis	1806	ó. Geoffroy Saint-Hilaire
532	Galago_demidoff	1806	G. Fischer
533	Martes_americana	1806	Turton
534	Mandrillus_leucophaeus	1807	F. Cuvier
535	Tatera_indica	1807	Hardwicke
536	Callicebus_moloch	1807	Hoffmannsegg
537	Callicebus_torquatus	1807	Hoffmannsegg
538	Chiropotes_satanas	1807	Hoffmannsegg
539	Hipposideros_crumeniferus	1807	Lesueur & Petit
540	Lagostrophus_fasciatus	1807	P_ron & Lesueur
541	Thylacinus_cynocephalus	1808	Harris
542	Ateles_marginatus	1809	ó. Geoffroy Saint-Hilaire
543	Cebus_nigritus	1809	Goldfuss
544	Globicephala_melas	1809	Traill
545	Desmodus_rotundus	1810	ó. Geoffroy Saint-Hilaire
546	Dobsonia_peronii	1810	ó. Geoffroy Saint-Hilaire
547	Lavia_frons	1810	ó. Geoffroy Saint-Hilaire
548	Macroglossus_minimus	1810	ó. Geoffroy Saint-Hilaire
549	Megaderma_lyra	1810	ó. Geoffroy Saint-Hilaire
550	Phyllostomus_elongatus	1810	ó. Geoffroy Saint-Hilaire
551	Platyrrhinus_lineatus	1810	ó. Geoffroy Saint-Hilaire
552	Pteropus_griseus	1810	ó. Geoffroy Saint-Hilaire
553	Rousettus_aegyptiacus	1810	ó. Geoffroy Saint-Hilaire
554	Rousettus_amplexicaudatus	1810	ó. Geoffroy Saint-Hilaire
555	Sturnira_lilium	1810	ó. Geoffroy Saint-Hilaire
556	Ictonyx_striatus	1810	Perry
557	Galemys_pyrenaicus	1811	ó. Geoffroy Saint-Hilaire
558	Aotus_azarae	1811	Humboldt
559	Aotus_trivirgatus	1811	Humboldt
560	Callicebus_lugens	1811	Humboldt
561	Chiropotes_chiropotes	1811	Humboldt
562	Sciurus_granatensis	1811	Humboldt
563	Bradypus_torquatus	1811	Illiger
564	Apodemus_uralensis	1811	Pallas
565	Crocidura_gmelini	1811	Pallas
566	Crocidura_suaveolens	1811	Pallas
567	Cuon_alpinus	1811	Pallas
568	Marmota_camtschatica	1811	Pallas
569	Mustela_altaica	1811	Pallas
570	Ochotona_hyperborea	1811	Pallas
571	Phoca_largha	1811	Pallas
572	Raphicerus_campestris	1811	Thunberg
573	Raphicerus_melanotis	1811	Thunberg
574	Callicebus_personatus	1812	ó. Geoffroy Saint-Hilaire
575	Callithrix_aurita	1812	ó. Geoffroy Saint-Hilaire
576	Callithrix_geoffroyi	1812	ó. Geoffroy Saint-Hilaire
577	Callithrix_humeralifera	1812	ó. Geoffroy Saint-Hilaire
578	Callithrix_melanura	1812	ó. Geoffroy Saint-Hilaire
579	Callithrix_penicillata	1812	ó. Geoffroy Saint-Hilaire
580	Cheirogaleus_major	1812	ó. Geoffroy Saint-Hilaire
581	Cheirogaleus_medius	1812	ó. Geoffroy Saint-Hilaire
582	Eulemur_collaris	1812	ó. Geoffroy Saint-Hilaire
583	Lagothrix_cana	1812	ó. Geoffroy Saint-Hilaire
584	Macaca_radiata	1812	ó. Geoffroy Saint-Hilaire
585	Otolemur_crassicaudatus	1812	ó. Geoffroy Saint-Hilaire
586	Pithecia_monachus	1812	ó. Geoffroy Saint-Hilaire
587	Saguinus_labiatus	1812	ó. Geoffroy Saint-Hilaire
588	Trachypithecus_auratus	1812	ó. Geoffroy Saint-Hilaire
589	Varecia_rubra	1812	ó. Geoffroy Saint-Hilaire
590	Grampus_griseus	1812	G. Cuvier
591	Alouatta_caraya	1812	Humboldt
592	Alouatta_guariba	1812	Humboldt
593	Ateles_chamek	1812	Humboldt
594	Cacajao_melanocephalus	1812	Humboldt
595	Cebus_albifrons	1812	Humboldt
596	Lagothrix_lagotricha	1812	Humboldt
597	Oreonax_flavicauda	1812	Humboldt
598	Aepyceros_melampus	1812	Lichtenstein
599	Asellia_tridens	1813	ó. Geoffroy Saint-Hilaire
600	Hipposideros_commersoni	1813	ó. Geoffroy Saint-Hilaire
601	Hipposideros_diadema	1813	ó. Geoffroy Saint-Hilaire
602	Nycteris_javanica	1813	ó. Geoffroy Saint-Hilaire
603	Calomys_laucha	1814	Fischer
604	Dicerorhinus_sumatrensis	1814	G. Fischer
605	Euryzygomatomys_spinosus	1814	G. Fischer
606	Lycalopex_gymnocercus	1814	G. Fischer
607	Mazama_gouazoubira	1814	G. Fischer
608	Oryzomys_angouya	1814	G. Fischer
609	Oryzomys_megacephalus	1814	G. Fischer
610	Oxymycterus_rufus	1814	G. Fischer
611	Reithrodon_auritus	1814	G. Fischer
612	Tadarida_teniotis	1814	Rafinesque
613	Cephalophus_silvicultor	1815	Afzelius
614	Redunca_fulvorufula	1815	Afzelius
615	Aonyx_cinerea	1815	Illiger
616	Chrysocyon_brachyurus	1815	Illiger
617	Manis_gigantea	1815	Illiger
618	Microtus_xanthognathus	1815	Leach
619	Antilocapra_americana	1815	Ord
620	Cynomys_ludovicianus	1815	Ord
621	Microtus_pennsylvanicus	1815	Ord
622	Neotoma_cinerea	1815	Ord
623	Spermophilus_columbianus	1815	Ord
624	Heteromys_anomalus	1815	Thompson
625	Leopardus_pajeros	1816	Desmarest
626	Addax_nasomaculatus	1816	H. Blainville
627	Madoqua_saltiana	1816	H. Blainville
628	Oreamnos_americanus	1816	H. Blainville
629	Tetracerus_quadricornis	1816	H. Blainville
630	Neophoca_cinerea	1816	P_ron
631	Ceratotherium_simum	1817	Burchell
632	Dactylomys_dactylinus	1817	Desmarest
633	Lagostomus_maximus	1817	Desmarest
634	Macropus_eugenii	1817	Desmarest
635	Macropus_fuliginosus	1817	Desmarest
636	Macropus_rufogriseus	1817	Desmarest
637	Makalata_didelphoides	1817	Desmarest
638	Mesomys_hispidus	1817	Desmarest
639	Trinomys_setosus	1817	Desmarest
640	Phascolarctos_cinereus	1817	Goldfuss
641	Inia_geoffrensis	1817	H. Blainville
642	Mesoplodon_densirostris	1817	H. Blainville
643	Miniopterus_schreibersii	1817	Kuhl
644	Myotis_bechsteinii	1817	Kuhl
645	Myotis_daubentonii	1817	Kuhl
646	Myotis_mystacinus	1817	Kuhl
647	Myotis_nattereri	1817	Kuhl
648	Nyctalus_leisleri	1817	Kuhl
649	Pipistrellus_kuhlii	1817	Kuhl
650	Aplodontia_rufa	1817	Rafinesque
651	Geomys_pinetis	1817	Rafinesque
652	Odocoileus_hemionus	1817	Rafinesque
653	Anoura_caudifer	1818	ó. Geoffroy Saint-Hilaire
654	Herpestes_edwardsi	1818	ó. Geoffroy Saint-Hilaire
655	Herpestes_javanicus	1818	ó. Geoffroy Saint-Hilaire
656	Nycteris_thebaica	1818	ó. Geoffroy Saint-Hilaire
657	Tadarida_aegyptiaca	1818	ó. Geoffroy Saint-Hilaire
658	Taphozous_mauritianus	1818	ó. Geoffroy Saint-Hilaire
659	Taphozous_perforatus	1818	ó. Geoffroy Saint-Hilaire
660	Cercartetus_nanus	1818	Desmarest
661	Mustela_africana	1818	Desmarest
662	Noctilio_albiventris	1818	Desmarest
663	Eubalaena_japonica	1818	Lac_pde
664	Sphiggurus_insidiosus	1818	Lichtenstein
665	Artibeus_lituratus	1818	Olfers
666	Caluromys_lanatus	1818	Olfers
667	Chaetomys_subspinosus	1818	Olfers
668	Coendou_nycthemera	1818	Olfers
669	Lontra_longicaudis	1818	Olfers
670	Oligoryzomys_nigripes	1818	Olfers
671	Philander_frenatus	1818	Olfers
672	Sciurus_spadiceus	1818	Olfers
673	Thylamys_macrurus	1818	Olfers
674	Neotoma_floridana	1818	Ord
675	Sciurus_griseus	1818	Ord
676	Nycticeius_humeralis	1818	Rafinesque
677	Peromyscus_leucopus	1818	Rafinesque
678	Eptesicus_brasiliensis	1819	Desmarest
679	Holochilus_brasiliensis	1819	Desmarest
680	Tapirus_indicus	1819	Desmarest
681	Lepus_arcticus	1819	Ross
682	Diclidurus_albus	1819	Wied-Neuwied
683	Mydaus_javanensis	1820	Desmarest
684	Myopterus_daubentonii	1820	Desmarest
685	Papio_papio	1820	Desmarest
686	Rousettus_leschenaultii	1820	Desmarest
687	Stenoderma_rufum	1820	Desmarest
688	Tupaia_glis	1820	Diard
689	Kerodon_rupestris	1820	F. Cuvier
690	Hydrurga_leptonyx	1820	H. Blainville
691	Ateles_geoffroyi	1820	Kuhl
692	Brachyteles_hypoxanthus	1820	Kuhl
693	Castor_canadensis	1820	Kuhl
694	Funisciurus_congicus	1820	Kuhl
695	Leontopithecus_chrysomelas	1820	Kuhl
696	Trinomys_myosuros	1820	Lichtenstein
697	Lycaon_pictus	1820	Temminck
698	Hyaena_brunnea	1820	Thunberg
699	Callicebus_melanochir	1820	Wied-Neuwied
700	Rhynchonycteris_naso	1820	Wied-Neuwied
701	Chlorocebus_pygerythrus	1821	F. Cuvier
702	Hylobates_agilis	1821	F. Cuvier
703	Lariscus_insignis	1821	F. Cuvier
704	Neofelis_nebulosa	1821	Griffith
705	Aonyx_capensis	1821	H.R. Schinz
706	Artibeus_obscurus	1821	H.R. Schinz
707	Carollia_brevicauda	1821	H.R. Schinz
708	Eumops_perotis	1821	H.R. Schinz
709	Leopardus_wiedii	1821	H.R. Schinz
710	Macrophyllum_macrophyllum	1821	H.R. Schinz
711	Myotis_nigricans	1821	H.R. Schinz
712	Oxymycterus_dasytrichus	1821	H.R. Schinz
713	Prionodon_linsang	1821	Hardwicke
714	Melogale_orientalis	1821	Horsfield
715	Tarsius_bancanus	1821	Horsfield
716	Artibeus_jamaicensis	1821	Leach
717	Monophyllus_redmani	1821	Leach
718	Mormoops_blainvillei	1821	Leach
719	Nyctophilus_geoffroyi	1821	Leach
720	Scotophilus_kuhlii	1821	Leach
721	Spermophilus_tridecemlineatus	1821	Mitchill
722	Tursiops_truncatus	1821	Montagu
723	Arctictis_binturong	1821	Raffles
724	Helarctos_malayanus	1821	Raffles
725	Macaca_fascicularis	1821	Raffles
726	Presbytis_melalophos	1821	Raffles
727	Ratufa_affinis	1821	Raffles
728	Rhizomys_sumatrensis	1821	Raffles
729	Symphalangus_syndactylus	1821	Raffles
730	Trachypithecus_cristatus	1821	Raffles
731	Tragulus_kanchil	1821	Raffles
732	Tupaia_tana	1821	Raffles
733	Manis_tricuspis	1821	Rafinesque
734	Wiedomys_pyrrhorhinos	1821	Wied-Neuwied
735	Alces_americanus	1822	Clinton
736	Bettongia_gaimardi	1822	Desmarest
737	Callosciurus_prevostii	1822	Desmarest
738	Graphiurus_murinus	1822	Desmarest
739	Macaca_nigra	1822	Desmarest
740	Macropus_rufus	1822	Desmarest
741	Manis_javanica	1822	Desmarest
742	Mustela_nudipes	1822	Desmarest
743	Otocyon_megalotis	1822	Desmarest
744	Presbytis_comata	1822	Desmarest
745	Pteropus_mariannus	1822	Desmarest
746	Rhinoceros_sondaicus	1822	Desmarest
747	Rusa_marianna	1822	Desmarest
748	Spilocuscus_papuensis	1822	Desmarest
749	Thylogale_billardierii	1822	Desmarest
750	Eubalaena_australis	1822	Desmoulins
751	Potamochoerus_larvatus	1822	F. Cuvier
752	Tragulus_napu	1822	F. Cuvier
753	Rusa_timorensis	1822	H. Blainville
754	Hylopetes_lepidus	1822	Horsfield
755	Petinomys_genibarbis	1822	Horsfield
756	Tupaia_javanica	1822	Horsfield
757	Echinosorex_gymnura	1822	Raffles
758	Spermophilus_franklinii	1822	Sabine
759	Spermophilus_richardsonii	1822	Sabine
760	Suncus_etruscus	1822	Savi
761	Talpa_caeca	1822	Savi
762	Capromys_pilorides	1822	Say
763	Cercopithecus_mitis	1822	Wolf
764	Bos_javanicus	1823	d'Alton
765	Hystrix_javanica	1823	F. Cuvier
766	Lepus_nigricollis	1823	F. Cuvier
767	Lepus_saxatilis	1823	F. Cuvier
768	Sphiggurus_spinosus	1823	F. Cuvier
769	Sphiggurus_villosus	1823	F. Cuvier
770	Rucervus_duvaucelii	1823	G. Cuvier
771	Ursus_thibetanus	1823	G. Cuvier
772	Ziphius_cavirostris	1823	G. Cuvier
773	Callosciurus_finlaysonii	1823	Horsfield
774	Callosciurus_nigrovittatus	1823	Horsfield
775	Hipposideros_larvatus	1823	Horsfield
776	Rhinolophus_affinis	1823	Horsfield
777	Allactaga_tetradactyla	1823	Lichtenstein
778	Dasyprocta_azarae	1823	Lichtenstein
779	Diplomesodon_pulchellum	1823	Lichtenstein
780	Meriones_libycus	1823	Lichtenstein
781	Pygeretmus_platyurus	1823	Lichtenstein
782	Rhinolophus_capensis	1823	Lichtenstein
783	Rhombomys_opimus	1823	Lichtenstein
784	Spermophilopsis_leptodactylus	1823	Lichtenstein
785	Spermophilus_fulvus	1823	Lichtenstein
786	Stylodipus_telum	1823	Lichtenstein
787	Leontopithecus_chrysopygus	1823	Mikan
788	Blarina_brevicauda	1823	Say
789	Canis_latrans	1823	Say
790	Cryptotis_parva	1823	Say
791	Spermophilus_lateralis	1823	Say
792	Tamias_quadrivittatus	1823	Say
793	Vulpes_velox	1823	Say
794	Aotus_vociferans	1823	Spix
795	Callicebus_cinerascens	1823	Spix
796	Callicebus_cupreus	1823	Spix
797	Callicebus_nigrifrons	1823	Spix
798	Callithrix_pygmaea	1823	Spix
799	Cebus_libidinosus	1823	Spix
800	Chiropotes_israelita	1823	Spix
801	Diphylla_ecaudata	1823	Spix
802	Promops_nasutus	1823	Spix
803	Saguinus_bicolor	1823	Spix
804	Saguinus_fuscicollis	1823	Spix
805	Saguinus_mystax	1823	Spix
806	Saguinus_nigricollis	1823	Spix
807	Thyroptera_tricolor	1823	Spix
808	Tonatia_bidens	1823	Spix
809	Trachops_cirrhosus	1823	Spix
810	Dicrostonyx_groenlandicus	1823	Traill
811	Connochaetes_taurinus	1824	Burchell
812	Damaliscus_lunatus	1824	Burchell
813	Felis_nigripes	1824	Burchell
814	Cheiromeles_torquatus	1824	Horsfield
815	Hypsugo_imbricatus	1824	Horsfield
816	Kerivoula_hardwickii	1824	Horsfield
817	Myotis_adversus	1824	Horsfield
818	Sundasciurus_tenuis	1824	Horsfield
819	Histiotus_velatus	1824	I. Geoffroy
820	Myotis_levis	1824	I. Geoffroy
821	Tadarida_brasiliensis	1824	I. Geoffroy
822	Equus_burchellii	1824	J.E. Gray
823	Mysateles_prehensilis	1824	Poeppig
824	Bettongia_lesueur	1824	Quoy & Gaimard
825	Lagenorhynchus_cruciger	1824	Quoy & Gaimard
826	Perameles_bougainville	1824	Quoy & Gaimard
827	Ailurops_ursinus	1824	Temminck
828	Myotis_dasycneme	1825	Boie
829	Ailurus_fulgens	1825	F. Cuvier
830	Arctonyx_collaris	1825	F. Cuvier
831	Capra_nubiana	1825	F. Cuvier
832	Crossarchus_obscurus	1825	G. Cuvier
833	Tremarctos_ornatus	1825	G. Cuvier
834	Bradypus_variegatus	1825	H.R. Schinz
835	Macaca_maura	1825	H.R. Schinz
836	Vulpes_rueppellii	1825	H.R. Schinz
837	Naemorhedus_goral	1825	Hardwicke
838	Taphozous_longimanus	1825	Hardwicke
839	Chlamyphorus_truncatus	1825	Harlan
840	Lemmus_trimucronatus	1825	Kerr
841	Pipistrellus_pygmaeus	1825	Leach
842	Allactaga_elater	1825	Lichtenstein
843	Spermophilus_parryii	1825	Richardson
844	Sigmodon_hispidus	1825	Say & Ord
845	Chironax_melanocephalus	1825	Temminck
846	Cynopterus_titthaecheilus	1825	Temminck
847	Pteropus_dasymallus	1825	Temminck
848	Pteropus_personatus	1825	Temminck
849	Pteropus_poliocephalus	1825	Temminck
850	Pantholops_hodgsonii	1826	Abel
851	Hemitragus_jemlahicus	1826	C.H. Smith
852	Acomys_dimidiatus	1826	Cretzschmar
853	Barbastella_leucomelas	1826	Cretzschmar
854	Gerbilliscus_robustus	1826	Cretzschmar
855	Vulpes_pallida	1826	Cretzschmar
856	Ctenomys_brasiliensis	1826	H. Blainville
857	Nomascus_concolor	1826	Harlan
858	Lutrogale_perspicillata	1826	I. Geoffroy
859	Cryptomys_hottentotus	1826	Lesson
860	Leptonychotes_weddellii	1826	Lesson
861	Lasiurus_blossevillii	1826	Lesson & Garnot
862	Cebus_xanthosternos	1826	Wied-Neuwied
863	Didelphis_aurita	1826	Wied-Neuwied
864	Dendrohyrax_arboreus	1827	A. Smith
865	Dendromus_mesomelas	1827	Brants
866	Nectomys_squamipes	1827	Brants
867	Otomys_irroratus	1827	Brants
868	Bubalus_depressicornis	1827	C.H. Smith
869	Paguma_larvata	1827	C.H. Smith
870	Philantomba_maxwellii	1827	C.H. Smith
871	Oryx_dammah	1827	Cretzschmar
872	Crocidura_flavescens	1827	I. Geoffroy
873	Crocidura_religiosa	1827	I. Geoffroy
874	Petrogale_penicillata	1827	J.E. Gray
875	Corynorhinus_rafinesquii	1827	Lesson
876	Crocidura_olivieri	1827	Lesson
877	Dorcopsis_muelleri	1827	Lesson
878	Mustela_eversmanii	1827	Lesson
879	Papio_anubis	1827	Lesson
880	Pongo_abelii	1827	Lesson
881	Bassariscus_astutus	1827	Lichtenstein
882	Gazella_arabica	1827	Lichtenstein
883	Cynomops_abrasus	1827	Temminck
884	Lynx_pardinus	1827	Temminck
885	Petaurista_leucogenys	1827	Temminck
886	Profelis_aurata	1827	Temminck
887	Thryonomys_swinderianus	1827	Temminck
888	Catopuma_temminckii	1827	Vigors & Horsfield
889	Prionailurus_planiceps	1827	Vigors & Horsfield
890	Microcebus_rufus	1828	ó. Geoffroy Saint-Hilaire
891	Nanger_soemmerringii	1828	Cretzschmar
892	Psammomys_obesus	1828	Cretzschmar
893	Rhinolophus_clivosus	1828	Cretzschmar
894	Xerus_rutilus	1828	Cretzschmar
895	Furipterus_horrens	1828	F. Cuvier
896	Steno_bredanensis	1828	G. Cuvier
897	Cephalorhynchus_heavisidii	1828	J.E. Gray
898	Delphinus_capensis	1828	J.E. Gray
899	Lagenorhynchus_acutus	1828	J.E. Gray
900	Lagenorhynchus_obscurus	1828	J.E. Gray
901	Stenella_longirostris	1828	J.E. Gray
902	Arctocephalus_forsteri	1828	Lesson
903	Balaenoptera_borealis	1828	Lesson
904	Thylogale_thetis	1828	Lesson
905	Zalophus_californianus	1828	Lesson
906	Sorex_coronatus	1828	Millet
907	Ochotona_princeps	1828	Richardson
908	Sorex_palustris	1828	Richardson
909	Synaptomys_borealis	1828	Richardson
910	Thomomys_talpoides	1828	Richardson
911	Amblysomus_hottentotus	1829	A. Smith
912	Graphiurus_ocularis	1829	A. Smith
913	Neoromicia_capensis	1829	A. Smith
914	Marmota_caligata	1829	Eschscholtz
915	Ovis_nivicola	1829	Eschscholtz
916	Myotomys_unisulcatus	1829	F. Cuvier
917	Sciurus_aureogaster	1829	F. Cuvier
918	Pipistrellus_rueppellii	1829	Fischer
919	Atilax_paludinosus	1829	G. Cuvier
920	Cynictis_penicillata	1829	G. Cuvier
921	Ichneumia_albicauda	1829	G. Cuvier
922	Neophocaena_phocaenoides	1829	G. Cuvier
923	Stenella_frontalis	1829	G. Cuvier
924	Akodon_azarae	1829	G. Fischer
925	Plecotus_austriacus	1829	G. Fischer
926	Ateles_hybridus	1829	I. Geoffroy
927	Centronycteris_maximiliani	1829	J. Fischer
928	Echymipera_kalubu	1829	J. Fischer
929	Geocapromys_columbianus	1829	J. Fischer
930	Megalomys_desmarestii	1829	J. Fischer
931	Trachypithecus_johnii	1829	J. Fischer
932	Pteropus_pselaphon	1829	Lay
933	Chinchilla_chinchilla	1829	Lichtenstein
934	Conilurus_albipes	1829	Lichtenstein
935	Thaptomys_nigrita	1829	Lichtenstein
936	Chinchilla_lanigera	1829	Molina
937	Spermophilus_beecheyi	1829	Richardson
938	Thomomys_bulbivorus	1829	Richardson
939	Thomomys_umbrinus	1829	Richardson
940	Tapirus_pinchaque	1829	Roulin
941	Paraxerus_poensis	1830	A. Smith
942	Chaerephon_pumilus	1830	Cretzschmar
943	Scotophilus_leucogaster	1830	Cretzschmar
944	Taphozous_nudiventris	1830	Cretzschmar
945	Geocapromys_brownii	1830	J. Fischer
946	Genetta_maculata	1830	J.E. Gray
947	Gerbilliscus_afra	1830	J.E. Gray
948	Hemiechinus_collaris	1830	J.E. Gray
949	Nandinia_binotata	1830	J.E. Gray
950	Nesokia_indica	1830	J.E. Gray
951	Microtus_pinetorum	1830	Le Conte
952	Ctenomys_torquatus	1830	Lichtenstein
953	Kunsia_tomentosus	1830	Lichtenstein
954	Dobsonia_moluccensis	1830	Quoy & Gaimard
955	Pteropus_tonganus	1830	Quoy & Gaimard
956	Setonix_brachyurus	1830	Quoy & Gaimard
957	Calomys_callosus	1830	Rengger
958	Proechimys_longicaudatus	1830	Rengger
959	Gazella_bennettii	1830	Sykes
960	Myodes_gapperi	1830	Vigors
961	Lepus_callotis	1830	Wagler
962	Atelerix_frontalis	1831	A. Smith
963	Elephantulus_rupestris	1831	A. Smith
964	Petromus_typicus	1831	A. Smith
965	Acerodon_jubatus	1831	Eschscholtz
966	Rhinopoma_hardwickii	1831	G.R. Gray
967	Capricornis_thar	1831	Hodgson
968	Scotophilus_heathii	1831	Horsfield
969	Macaca_arctoides	1831	I. Geoffroy
970	Melogale_personata	1831	I. Geoffroy
971	Prionailurus_rubiginosus	1831	I. Geoffroy
972	Sundasciurus_hippurus	1831	I. Geoffroy
973	Ariteus_flavescens	1831	J.E. Gray
974	Melogale_moschata	1831	J.E. Gray
975	Rhizomys_sinensis	1831	J.E. Gray
976	Lasionycteris_noctivagans	1831	La Conte
977	Myotis_lucifugus	1831	Le Conte
978	Mustela_frenata	1831	Lichtenstein
979	Cercopithecus_albogularis	1831	Sykes
980	Cavia_fulgida	1831	Wagler
981	Dasyprocta_prymnolopha	1831	Wagler
982	Galea_spixii	1831	Wagler
983	Mus_platythrix	1832	Bennett
984	Oligoryzomys_longicaudatus	1832	Bennett
985	Propithecus_diadema	1832	Bennett
986	Vandeleuria_oleracea	1832	Bennett
987	Sus_verrucosus	1832	Boie
988	Paraechinus_aethiopicus	1832	Ehrenberg
989	Pipistrellus_subflavus	1832	F. Cuvier
990	Ochrotomys_nuttalli	1832	Harlan
991	Lepus_habessinicus	1832	Hemprich & Ehrenberg
992	Genetta_pardina	1832	I. Geoffroy
993	Pronolagus_crassicaudatus	1832	I. Geoffroy
994	Arctogalidia_trivirgata	1832	J.E. Gray
995	Lepus_sinensis	1832	J.E. Gray
996	Pseudomys_australis	1832	J.E. Gray
997	Viverra_tangalunga	1832	J.E. Gray
998	Conepatus_leuconotus	1832	Lichtenstein
999	Mephitis_macroura	1832	Lichtenstein
1000	Spermophilus_musicus	1832	M_n_tries
1001	Galea_musteloides	1832	Meyen
1002	Grammomys_dolichurus	1832	Smuts
1003	Manis_temminckii	1832	Smuts
1004	Myosorex_varius	1832	Smuts
1005	Myotis_tricolor	1832	Temminck
1006	Dasyprocta_fuliginosa	1832	Wagler
1007	Prolagus_sardus	1832	Wagner
1008	Chrysospalax_villosus	1833	A. Smith
1009	Eptesicus_hottentotus	1833	A. Smith
1010	Mops_condylurus	1833	A. Smith
1011	Scotophilus_dinganii	1833	A. Smith
1012	Vulpes_chama	1833	A. Smith
1013	Cercopithecus_pogonias	1833	Bennett
1014	Cryptoprocta_ferox	1833	Bennett
1015	Prionailurus_viverrinus	1833	Bennett
1016	Spermophilus_spilosoma	1833	Bennett
1017	Solenodon_paradoxus	1833	Brandt
1018	Elephantulus_rozeti	1833	Duvernoy
1019	Tursiops_aduncus	1833	Ehrenberg
1020	Funisciurus_pyrropus	1833	F. Cuvier
1021	Ictonyx_libyca	1833	Hemprich & Ehrenberg
1022	Mustela_subpalmata	1833	Hemprich & Ehrenberg
1023	Pseudois_nayaur	1833	Hodgson
1024	Callosciurus_pygerythrus	1833	I. Geoffroy
1025	Microcavia_australis	1833	I. Geoffroy & de Orbigny
1026	Brachyphylla_cavernarum	1833	J.E. Gray
1027	Akodon_boliviensis	1833	Meyen
1028	Lagidium_peruanum	1833	Meyen
1029	Stenella_coeruleoalba	1833	Meyen
1030	Kobus_ellipsiprymnus	1833	Ogilbyi
1031	Cephalophus_natalensis	1834	A. Smith
1032	Dendromus_melanotis	1834	A. Smith
1033	Desmodillus_auricularis	1834	A. Smith
1034	Elephantulus_brachyrhynchus	1834	A. Smith
1035	Elephantulus_intufi	1834	A. Smith
1036	Galago_moholi	1834	A. Smith
1037	Malacothrix_typica	1834	A. Smith
1038	Mastomys_coucha	1834	A. Smith
1039	Mastomys_natalensis	1834	A. Smith
1040	Micaelamys_namaquensis	1834	A. Smith
1041	Miniopterus_natalensis	1834	A. Smith
1042	Mus_minutoides	1834	A. Smith
1043	Myomyscus_verreauxii	1834	A. Smith
1044	Myotis_goudoti	1834	A. Smith
1045	Mystromys_albicaudatus	1834	A. Smith
1046	Parotomys_brantsii	1834	A. Smith
1047	Pronolagus_rupestris	1834	A. Smith
1048	Macropus_parryi	1834	Bennett
1049	Hippocamelus_antisensis	1834	d'Orbigny
1050	Bunopithecus_hoolock	1834	Harlan
1051	Colobus_vellerosus	1834	I. Geoffroy
1052	Crocidura_viaria	1834	I. Geoffroy
1053	Saimiri_boliviensis	1834	I. Geoffroy & de Blainville
1054	Nyctereutes_procyonoides	1834	J.E. Gray
1055	Rhinolophus_megaphyllus	1834	J.E. Gray
1056	Apodemus_flavicollis	1834	Melchior
1057	Hipposideros_bicolor	1834	Temminck
1058	Rhinolophus_cornutus	1834	Temminck
1059	Rhinolophus_luctus	1834	Temminck
1060	Rhinolophus_pusillus	1834	Temminck
1061	Rhinolophus_trifoliatus	1834	Temminck
1062	Ctenomys_magellanicus	1835	Bennett
1063	Herpestes_vitticollis	1835	Bennett
1064	Oligoryzomys_magellanicus	1835	Bennett
1065	Spermophilus_xanthoprymnus	1835	Bennett
1066	Galea_flavidens	1835	Brandt
1067	Eupleres_goudotii	1835	Doyre
1068	Hipposideros_armiger	1835	Hodgson
1069	Mustela_kathiah	1835	Hodgson
1070	Myotis_formosus	1835	Hodgson
1071	Bandicota_bengalensis	1835	J.E. Gray
1072	Hydrictis_maculicollis	1835	Lichtenstein
1073	Epomophorus_gambianus	1835	Ogilby
1074	Heliosciurus_gambianus	1835	Ogilby
1075	Mungos_gambianus	1835	Ogilby
1076	Trichosurus_caninus	1835	Ogilby
1077	Histiotus_macrotus	1835	Poeppig
1078	Lasiurus_varius	1835	Poeppig
1079	Capra_walie	1835	Rªppell
1080	Colobus_guereza	1835	Rªppell
1081	Galerella_sanguinea	1835	Rªppell
1082	Oryx_beisa	1835	Rªppell
1083	Tachyoryctes_splendens	1835	Rªppell
1084	Theropithecus_gelada	1835	Rªppell
1085	Aselliscus_tricuspidatus	1835	Temminck
1086	Rhinolophus_euryotis	1835	Temminck
1087	Rhinolophus_rouxii	1835	Temminck
1088	Gerbilliscus_brantsii	1836	A. Smith
1089	Gerbillurus_paeba	1836	A. Smith
1090	Paraxerus_cepapi	1836	A. Smith
1091	Paraechinus_hypomelas	1836	Brandt
1092	Callicebus_donacophilus	1836	d'Orbigny
1093	Lophostoma_silvicolum	1836	d'Orbigny
1094	Microtus_subterraneus	1836	de Selys-Longchamps
1095	Emballonura_alecto	1836	Eydoux & Gervais
1096	Rhinolophus_rufus	1836	Eydoux & Gervais
1097	Thomomys_bottae	1836	Eydoux & Gervais
1098	Plagiodontia_aedium	1836	F. Cuvier
1099	Dremomys_lokriah	1836	Hodgson
1100	Herpestes_urva	1836	Hodgson
1101	Hylopetes_alboniger	1836	Hodgson
1102	Niviventer_niviventer	1836	Hodgson
1103	Petaurista_magnificus	1836	Hodgson
1104	Cynogale_bennettii	1836	J.E. Gray
1105	Herpestes_brachyurus	1836	J.E. Gray
1106	Pardofelis_marmorata	1836	Martin
1107	Damaliscus_korrigum	1836	Ogilby
1108	Tragelaphus_eurycerus	1836	Ogilbyi
1109	Macrotis_lagotis	1836	Reid
1110	Genetta_abyssinica	1836	Rªppell
1111	Axis_kuhlii	1836	Temminck
1112	Capricornis_crispus	1836	Temminck
1113	Dendrolagus_ursinus	1836	Temminck
1114	Myrmecobius_fasciatus	1836	Waterhouse
1115	Blarina_carolinensis	1837	Bachman
1116	Sorex_longirostris	1837	Bachman
1117	Sylvilagus_aquaticus	1837	Bachman
1118	Sylvilagus_nuttallii	1837	Bachman
1119	Sylvilagus_palustris	1837	Bachman
1120	Hypsugo_savii	1837	Bonaparte
1121	Myotis_capaccinii	1837	Bonaparte
1122	Corynorhinus_townsendii	1837	Cooper
1123	Eligmodontia_typus	1837	F. Cuvier
1124	Nyctiellus_lepidus	1837	Gervais
1125	Sorex_alpinus	1837	H.R. Schinz
1126	Oryzomys_palustris	1837	Harlan
1127	Galidia_elegans	1837	I. Geoffroy
1128	Salanoia_concolor	1837	I. Geoffroy
1129	Aepyprymnus_rufescens	1837	J.E. Gray
1130	Bettongia_penicillata	1837	J.E. Gray
1131	Conepatus_humboldtii	1837	J.E. Gray
1132	Eoglaucomys_fimbriatus	1837	J.E. Gray
1133	Golunda_ellioti	1837	J.E. Gray
1134	Hemigalus_derbyanus	1837	J.E. Gray
1135	Herpestes_smithii	1837	J.E. Gray
1136	Lepus_californicus	1837	J.E. Gray
1137	Lycalopex_griseus	1837	J.E. Gray
1138	Macropus_dorsalis	1837	J.E. Gray
1139	Millardia_meltada	1837	J.E. Gray
1140	Mus_booduga	1837	J.E. Gray
1141	Macropus_irma	1837	Jourdan
1142	Phyllomys_blainvillii	1837	Jourdan
1143	Erinaceus_concolor	1837	Martin
1144	Lycalopex_fulvipes	1837	Martin
1145	Rhinolophus_landeri	1837	Martin
1146	Hemitragus_hylocrius	1837	Ogilby
1147	Trachypithecus_obscurus	1837	Reid
1148	Acerodon_mackloti	1837	Temminck
1149	Epomophorus_labiatus	1837	Temminck
1150	Megaerops_ecaudatus	1837	Temminck
1151	Pteropus_alecto	1837	Temminck
1152	Pteropus_chrysoproctus	1837	Temminck
1153	Abrocoma_bennettii	1837	Waterhouse
1154	Abrothrix_longipilis	1837	Waterhouse
1155	Abrothrix_olivaceus	1837	Waterhouse
1156	Acomys_subspinosus	1837	Waterhouse
1157	Antechinus_flavipes	1837	Waterhouse
1158	Colobus_satanas	1837	Waterhouse
1159	Funambulus_tristriatus	1837	Waterhouse
1160	Galago_alleni	1837	Waterhouse
1161	Graomys_griseoflavus	1837	Waterhouse
1162	Hylomyscus_alleni	1837	Waterhouse
1163	Iomys_horsfieldii	1837	Waterhouse
1164	Loxodontomys_micropus	1837	Waterhouse
1165	Necromys_obscurus	1837	Waterhouse
1166	Oligoryzomys_flavescens	1837	Waterhouse
1167	Oxymycterus_nasutus	1837	Waterhouse
1168	Phyllotis_darwini	1837	Waterhouse
1169	Phyllotis_xanthopygus	1837	Waterhouse
1170	Reithrodon_typicus	1837	Waterhouse
1171	Scapteromys_tumidus	1837	Waterhouse
1172	Sminthopsis_murina	1837	Waterhouse
1173	Tamiasciurus_douglasii	1838	Bachman
1174	Microtus_savii	1838	de Selys-Longchamps
1175	Crocidura_cyanea	1838	Duvernoy
1176	Gerbillus_burtoni	1838	F. Cuvier
1177	Taterillus_pygargus	1838	F. Cuvier
1178	Kogia_breviceps	1838	H. Blainville
1179	Capra_pyrenaica	1838	H.R. Schinz
1180	Hippotragus_niger	1838	Harris
1181	Echimys_semivillosus	1838	I. Geoffroy
1182	Trinomys_albispinus	1838	I. Geoffroy
1183	Anoura_geoffroyi	1838	J.E. Gray
1184	Artibeus_fimbriatus	1838	J.E. Gray
1185	Cephalophus_zebra	1838	J.E. Gray
1186	Hipposideros_fulvus	1838	J.E. Gray
1187	Mimon_bennettii	1838	J.E. Gray
1188	Natalus_stramineus	1838	J.E. Gray
1189	Perameles_gunnii	1838	J.E. Gray
1190	Pipistrellus_coromandra	1838	J.E. Gray
1191	Pipistrellus_javanicus	1838	J.E. Gray
1192	Pteronotus_davyi	1838	J.E. Gray
1193	Echinops_telfairi	1838	Martin
1194	Presbytis_femoralis	1838	Martin
1195	Cynopterus_brachyotis	1838	Mªller
1196	Exilisciurus_exilis	1838	Mªller
1197	Presbytis_chrysomelas	1838	Mªller
1198	Presbytis_frontata	1838	Mªller
1199	Presbytis_rubicunda	1838	Mªller
1200	Sus_barbatus	1838	Mªller
1201	Chaeropus_ecaudatus	1838	Ogilby
1202	Cryptomys_damarensis	1838	Ogilby
1203	Muntiacus_reevesi	1838	Ogilby
1204	Notomys_mitchellii	1838	Ogilby
1205	Otolemur_garnettii	1838	Ogilby
1206	Caprolagus_hispidus	1838	Pearson
1207	Cervus_nippon	1838	Temminck
1208	Emballonura_monticola	1838	Temminck
1209	Pipistrellus_abramus	1838	Temminck
1210	Saccolaimus_saccolaimus	1838	Temminck
1211	Saccopteryx_bilineata	1838	Temminck
1212	Procolobus_verus	1838	Van Beneden
1213	Cephalophus_ogilbyi	1838	Waterhouse
1214	Cercopithecus_campbelli	1838	Waterhouse
1215	Cercopithecus_erythrotis	1838	Waterhouse
1216	Funambulus_sublineatus	1838	Waterhouse
1217	Genetta_poensis	1838	Waterhouse
1218	Herpestes_fuscus	1838	Waterhouse
1219	Petaurus_breviceps	1838	Waterhouse
1220	Piliocolobus_pennantii	1838	Waterhouse
1221	Elephantulus_edwardii	1839	A. Smith
1222	Lepus_townsendii	1839	Bachman
1223	Microtus_oregoni	1839	Bachman
1224	Microtus_townsendii	1839	Bachman
1225	Scapanus_townsendii	1839	Bachman
1226	Spermophilus_townsendii	1839	Bachman
1227	Tamias_minimus	1839	Bachman
1228	Tamias_townsendii	1839	Bachman
1229	Thomomys_townsendii	1839	Bachman
1230	Microtus_duodecimcostatus	1839	de Selys-Longchamps
1231	Mus_saxicola	1839	Elliot
1232	Petaurista_philippensis	1839	Elliot
1233	Phaner_furcifer	1839	H. Blainville
1234	Moschus_chrysogaster	1839	Hodgson
1235	Moschus_leucogaster	1839	Hodgson
1236	Tamiops_mcclellandii	1839	Horsfield
1237	Phyllops_falcatus	1839	J.E. Gray
1238	Pteronotus_macleayii	1839	J.E. Gray
1239	Tadarida_australis	1839	J.E. Gray
1240	Eptesicus_nilssonii	1839	Keyserling & Blasius
1241	Pipistrellus_nathusii	1839	Keyserling & Blasius
1242	Thrichomys_apereoides	1839	Lund
1243	Macaca_assamensis	1839	M'Clelland
1244	Ochotona_roylei	1839	Ogilby
1245	Sciurus_variegatoides	1839	Ogilby
1246	Sciurus_colliaei	1839	Richardson
1247	Capra_falconeri	1839	Wagner
1248	Galerella_pulverulenta	1839	Wagner
1249	Euneomys_chinchilloides	1839	Waterhouse
1250	Mesocricetus_auratus	1839	Waterhouse
1251	Oryzomys_galapagoensis	1839	Waterhouse
1252	Phloeomys_cumingi	1839	Waterhouse
1253	Pseudomys_gouldii	1839	Waterhouse
1254	Rattus_fuscipes	1839	Waterhouse
1255	Sundasciurus_philippinensis	1839	Waterhouse
1256	Sylvilagus_bachmani	1839	Waterhouse
1257	Thylamys_elegans	1839	Waterhouse
1258	Perognathus_fasciatus	1839	Wied-Neuwied
1259	Sorex_antinorii	1840	Bonaparte
1260	Eolagurus_luteus	1840	Eversmann
1261	Dasyurus_geoffroii	1840	Gould
1262	Lagorchestes_leporides	1840	Gould
1263	Macropus_robustus	1840	Gould
1264	Onychogalea_fraenata	1840	Gould
1265	Onychogalea_lunata	1840	Gould
1266	Onychogalea_unguifera	1840	Gould
1267	Petrogale_brachyotis	1840	Gould
1268	Pteronotus_quadridens	1840	Gundlach
1269	Mops_mops	1840	H. Blainville
1270	Lepus_oiostolus	1840	Hodgson
1271	Semnopithecus_schistaceus	1840	Hodgson
1272	Mormopterus_norfolkensis	1840	J.E. Gray
1273	Nyctinomops_macrotis	1840	J.E. Gray
1274	Pithecheir_melanurus	1840	Lesson
1275	Didelphis_albiventris	1840	Lund
1276	Marmosops_incanus	1840	Lund
1277	Necromys_lasiurus	1840	Lund
1278	Oryzomys_laticeps	1840	Lund
1279	Phyllomys_brasiliensis	1840	Lund
1280	Rhipidomys_mastacalis	1840	Lund
1281	Crocidura_tenuis	1840	Mªller
1282	Dendrolagus_inustus	1840	Mªller
1283	Hylomys_suillus	1840	Mªller
1284	Myoictis_melas	1840	Mªller
1285	Nannosciurus_melanotis	1840	Mªller
1286	Petaurista_elegans	1840	Mªller
1287	Rhinosciurus_laticaudatus	1840	Mªller
1288	Spalax_leucodon	1840	Nordmann
1289	Gazella_cuvieri	1840	Ogilby
1290	Nomascus_leucogenys	1840	Ogilby
1291	Canis_simensis	1840	Rªppell
1292	Arielulus_circumdatus	1840	Temminck
1293	Harpiocephalus_harpia	1840	Temminck
1294	Hypsugo_macrotis	1840	Temminck
1295	Kerivoula_papillosa	1840	Temminck
1296	Murina_suilla	1840	Temminck
1297	Myotis_hasseltii	1840	Temminck
1298	Myotis_horsfieldii	1840	Temminck
1299	Myotis_macrodactylus	1840	Temminck
1300	Myotis_oreias	1840	Temminck
1301	Nycticeius_aenobarbus	1840	Temminck
1302	Philetor_brachypterus	1840	Temminck
1303	Pipistrellus_hesperidus	1840	Temminck
1304	Pipistrellus_tenuis	1840	Temminck
1305	Tylonycteris_pachypus	1840	Temminck
1306	Acomys_russatus	1840	Wagner
1307	Eliomys_melanurus	1840	Wagner
1308	Makalata_obscura	1840	Wagner
1309	Martes_melampus	1840	Wagner
1310	Antechinus_swainsonii	1840	Waterhouse
1311	Cricetomys_gambianus	1840	Waterhouse
1312	Myotis_chiloensis	1840	Waterhouse
1313	Marmota_flaviventris	1841	Audubon & Bachman
1314	Reithrodontomys_humulis	1841	Audubon & Bachman
1315	Semnopithecus_hypoleucos	1841	Blyth
1316	Sarcophilus_harrisii	1841	Boitard
1317	Spermophilus_erythrogenys	1841	Brandt
1318	Sciurus_stramineus	1841	Eydoux & Souleyet
1319	Eptesicus_innoxius	1841	Gervais
1320	Lagorchestes_conspicillatus	1841	Gould
1321	Macropus_agilis	1841	Gould
1322	Macropus_antilopinus	1841	Gould
1323	Potorous_gilbertii	1841	Gould
1324	Cannomys_badius	1841	Hodgson
1325	Euroscaptor_micrura	1841	Hodgson
1326	Marmota_himalayana	1841	Hodgson
1327	Neodon_sikimensis	1841	Horsfield
1328	Chalinolobus_gouldii	1841	J.E. Gray
1329	Chalinolobus_morio	1841	J.E. Gray
1330	Dipodomys_phillipsii	1841	J.E. Gray
1331	Rattus_lutreolus	1841	J.E. Gray
1332	Vespadelus_pumilus	1841	J.E. Gray
1333	Calomys_expulsus	1841	Lund
1334	Carterodon_sulcidens	1841	Lund
1335	Antechinus_stuartii	1841	Macleay
1336	Hylobates_muelleri	1841	Martin
1337	Presbytis_siamensis	1841	Mªller & Schlegel
1338	Equus_kiang	1841	Moorcroft
1339	Chlorocebus_tantalus	1841	Ogilby
1340	Hyemoschus_aquaticus	1841	Ogilby
1341	Macaca_ochreata	1841	Ogilby
1342	Callistomys_pictus	1841	Pictet
1343	Mesechinus_dauuricus	1841	Sundevall
1344	Taphozous_melanopogon	1841	Temminck
1345	Urotrichus_talpoides	1841	Temminck
1346	Atelerix_albiventris	1841	Wagner
1347	Tupaia_belangeri	1841	Wagner
1348	Aconaemys_fuscus	1841	Waterhouse
1349	Caluromys_derbianus	1841	Waterhouse
1350	Lepus_tibetanus	1841	Waterhouse
1351	Onychomys_leucogaster	1841	Wied-Neuwied
1352	Myotis_californicus	1842	Audubon & Bachman
1353	Myotis_leibii	1842	Audubon & Bachman
1354	Spermophilus_annulatus	1842	Audubon & Bachman
1355	Parascalops_breweri	1842	Bachman
1356	Scapanus_latimanus	1842	Bachman
1357	Microtus_richardsoni	1842	DeKay
1358	Meriones_shawi	1842	Duvernoy
1359	Gazella_leptoceros	1842	F. Cuvier
1360	Crocidura_poensis	1842	Fraser
1361	Tarsipes_rostratus	1842	Gervais & Verreaux
1362	Conilurus_penicillatus	1842	Gould
1363	Dasyurus_hallucatus	1842	Gould
1364	Isoodon_macrourus	1842	Gould
1365	Petrogale_concinna	1842	Gould
1366	Petrogale_inornata	1842	Gould
1367	Petrogale_lateralis	1842	Gould
1368	Pseudomys_delicatulus	1842	Gould
1369	Lyncodon_patagonicus	1842	H. Blainville
1370	Prionodon_pardicolor	1842	Hodgson
1371	Vulpes_ferrilata	1842	Hodgson
1372	Lobodon_carcinophaga	1842	Hombron & Jacquinot
1373	Pteropus_insularis	1842	Hombron & Jacquinot
1374	Alticola_roylei	1842	J.E. Gray
1375	Anomalurus_derbianus	1842	J.E. Gray
1376	Atherurus_africanus	1842	J.E. Gray
1377	Belomys_pearsonii	1842	J.E. Gray
1378	Callosciurus_caniceps	1842	J.E. Gray
1379	Centurio_senex	1842	J.E. Gray
1380	Chimarrogale_himalayica	1842	J.E. Gray
1381	Dasyprocta_punctata	1842	J.E. Gray
1382	Eulemur_coronatus	1842	J.E. Gray
1383	Glauconycteris_poensis	1842	J.E. Gray
1384	Micronycteris_megalotis	1842	J.E. Gray
1385	Ochotona_rufescens	1842	J.E. Gray
1386	Parantechinus_apicalis	1842	J.E. Gray
1387	Petaurista_nobilis	1842	J.E. Gray
1388	Pithecia_irrorata	1842	J.E. Gray
1389	Scotorepens_greyii	1842	J.E. Gray
1390	Sminthopsis_leucopus	1842	J.E. Gray
1391	Soriculus_nigrescens	1842	J.E. Gray
1392	Atelerix_algirus	1842	Lereboullet
1393	Lycalopex_vetulus	1842	Lund
1394	Speothos_venaticus	1842	Lund
1395	Rucervus_eldii	1842	M'Clelland
1396	Chionomys_nivalis	1842	Martins
1397	Arvicanthis_abyssinicus	1842	Rªppell
1398	Heterocephalus_glaber	1842	Rªppell
1399	Muriculus_imberbis	1842	Rªppell
1400	Rhinolophus_fumigatus	1842	Rªppell
1401	Stenocephalemys_albipes	1842	Rªppell
1402	Tachyoryctes_macrocephalus	1842	Rªppell
1403	Crocidura_fulvastra	1842	Sundevall
1404	Meriones_crassus	1842	Sundevall
1405	Mops_midas	1842	Sundevall
1406	Chimarrogale_platycephalus	1842	Temminck
1407	Crocidura_dsinezumi	1842	Temminck
1408	Mogera_wogura	1842	Temminck
1409	Poiana_richardsonii	1842	Thomson
1410	Callicebus_brunneus	1842	Wagner
1411	Callicebus_caligatus	1842	Wagner
1412	Callithrix_chrysoleuca	1842	Wagner
1413	Dipodillus_dasyurus	1842	Wagner
1414	Gracilinanus_microtarsus	1842	Wagner
1415	Holochilus_sciureus	1842	Wagner
1416	Makalata_macrura	1842	Wagner
1417	Microtus_ochrogaster	1842	Wagner
1418	Monodelphis_domestica	1842	Wagner
1419	Monodelphis_glirina	1842	Wagner
1420	Monodelphis_unistriata	1842	Wagner
1421	Oryzomys_subflavus	1842	Wagner
1422	Phyllomys_nigrispinus	1842	Wagner
1423	Phyllomys_unicolor	1842	Wagner
1424	Sciurus_gilvigularis	1842	Wagner
1425	Sciurus_igniventris	1842	Wagner
1426	Sphiggurus_melanurus	1842	Wagner
1427	Thylamys_velutinus	1842	Wagner
1428	Funisciurus_leucogenys	1842	Waterhouse
1429	Heliosciurus_rufobrachium	1842	Waterhouse
1430	Protoxerus_stangeri	1842	Waterhouse
1431	Pseudomys_novaehollandiae	1842	Waterhouse
1432	Ellobius_fuscocapillus	1843	Blyth
1433	Trachypithecus_pileatus	1843	Blyth
1434	Spermophilus_brevicauda	1843	Brandt
1435	Spermophilus_dauricus	1843	Brandt
1436	Caloprymnus_campestris	1843	Gould
1437	Aotus_lemurinus	1843	I. Geoffroy
1438	Saimiri_ustus	1843	I. Geoffroy
1439	Semnopithecus_dussumieri	1843	I. Geoffroy
1440	Cynopterus_horsfieldii	1843	J.E. Gray
1441	Macrotus_waterhousii	1843	J.E. Gray
1442	Mesembriomys_gouldii	1843	J.E. Gray
1443	Mosia_nigrescens	1843	J.E. Gray
1444	Mystacina_tuberculata	1843	J.E. Gray
1445	Pteronotus_parnellii	1843	J.E. Gray
1446	Sus_celebensis	1843	Mªller & Schlegel
1447	Pteronotus_gymnonotus	1843	Natterer
1448	Oxymycterus_hispidus	1843	Pictet
1449	Dendrogale_murina	1843	Schlegel & Mªller
1450	Cormura_brevirostris	1843	Wagner
1451	Eumops_glaucinus	1843	Wagner
1452	Peromyscus_polionotus	1843	Wagner
1453	Peropteryx_macrotis	1843	Wagner
1454	Phyllostomus_discolor	1843	Wagner
1455	Pteronotus_personatus	1843	Wagner
1456	Pygoderma_bilabiatum	1843	Wagner
1457	Vampyressa_pusilla	1843	Wagner
1458	Hipposideros_pygmaeus	1843	Waterhouse
1459	Rhinolophus_philippinensis	1843	Waterhouse
1460	Crocidura_mariquensis	1844	A. Smith
1461	Rhinolophus_lepidus	1844	Blyth
1462	Rhinolophus_macrotis	1844	Blyth
1463	Rhinolophus_mitratus	1844	Blyth
1464	Rhinolophus_subbadius	1844	Blyth
1465	Semnopithecus_priam	1844	Blyth
1466	Leopardus_geoffroyi	1844	d'Orbigny & Gervais
1467	Chalinolobus_tuberculatus	1844	Forster
1468	Octodontomys_gliroides	1844	Gervais & d'Orbigny
1469	Pontoporia_blainvillei	1844	Gervais & d'Orbigny
1470	Lagorchestes_hirsutus	1844	Gould
1471	Notomys_longicaudatus	1844	Gould
1472	Phascogale_calura	1844	Gould
1473	Potorous_platyops	1844	Gould
1474	Sminthopsis_crassicaudata	1844	Gould
1475	Lagothrix_poeppigii	1844	H.R. Schinz
1476	Marmota_caudata	1844	I. Geoffroy
1477	Glossophaga_leachii	1844	J.E. Gray
1478	Ommatophoca_rossii	1844	J.E. Gray
1479	Myopus_schisticolor	1844	Lilljeborg
1480	Prosciurillus_leucomus	1844	Mªller & Schlegel
1481	Prosciurillus_murinus	1844	Mªller & Schlegel
1482	Rubrisciurus_rubriventer	1844	Mªller & Schlegel
1483	Phocarctos_hookeri	1844	Peters
1484	Apodemus_argenteus	1844	Temminck
1485	Apodemus_speciosus	1844	Temminck
1486	Meles_anakuma	1844	Temminck
1487	Mustela_itatsi	1844	Temminck
1488	Petinomys_setosus	1844	Temminck
1489	Pteromys_momonga	1844	Temminck
1490	Rattus_tanezumi	1844	Temminck
1491	Sciurus_lis	1844	Temminck
1492	Choeronycteris_mexicana	1844	Tschudi
1493	Coendou_bicolor	1844	Tschudi
1494	Marmosops_noctivagus	1844	Tschudi
1495	Oligoryzomys_destructor	1844	Tschudi
1496	Sturnira_erythromos	1844	Tschudi
1497	Sturnira_oporaphilum	1844	Tschudi
1498	Lepus_flavigularis	1844	Wagner
1499	Chelemys_megalonyx	1844	Waterhouse
1500	Octodon_bridgesi	1844	Waterhouse
1501	Rupicapra_pyrenaica	1845	Bonaparte
1502	Myotis_brandtii	1845	Eversmann
1503	Cercartetus_concinnus	1845	Gould
1504	Pseudomys_albocinereus	1845	Gould
1505	Pseudomys_gracilicaudatus	1845	Gould
1506	Sminthopsis_macroura	1845	Gould
1507	Glirulus_japonicus	1845	H.R. Schinz
1508	Mus_cervicolor	1845	Hodgson
1509	Rattus_nitidus	1845	Hodgson
1510	Rattus_pyctoris	1845	Hodgson
1511	Rhinonicteris_aurantia	1845	J.E. Gray
1512	Lasiorhinus_latifrons	1845	Owen
1513	Saguinus_geoffroyi	1845	Pucheran
1514	Anomalurus_pelii	1845	Schlegel & Mªller
1515	Lepus_brachyurus	1845	Temminck
1516	Marmosops_impavidus	1845	Tschudi
1517	Rhipidomys_leucodactylus	1845	Tschudi
1518	Hipposideros_gigas	1845	Wagner
1519	Isothrix_bistriata	1845	Wagner
1520	Isothrix_pagurus	1845	Wagner
1521	Kannabateomys_amblyonyx	1845	Wagner
1522	Makalata_grandis	1845	Wagner
1523	Oecomys_concolor	1845	Wagner
1524	Oligoryzomys_eliurus	1845	Wagner
1525	Peromyscus_maniculatus	1845	Wagner
1526	Thrichomys_pachyurus	1845	Wagner
1527	Kerivoula_pellucida	1845	Waterhouse
1528	Miniopterus_tristis	1845	Waterhouse
1529	Myotis_macrotarsus	1845	Waterhouse
1530	Paraechinus_micropus	1846	Blyth
1531	Hipposideros_galeritus	1846	Cantor
1532	Procapra_picticaudata	1846	Hodgson
1533	Caperea_marginata	1846	J.E. Gray
1534	Cephalophus_dorsalis	1846	J.E. Gray
1535	Cephalophus_niger	1846	J.E. Gray
1536	Cephalophus_rufilatus	1846	J.E. Gray
1537	Cephalorhynchus_eutropia	1846	J.E. Gray
1538	Eudorcas_rufifrons	1846	J.E. Gray
1539	Globicephala_macrorhynchus	1846	J.E. Gray
1540	Herpestes_semitorquatus	1846	J.E. Gray
1541	Lagenorhynchus_albirostris	1846	J.E. Gray
1542	Myotis_muricola	1846	J.E. Gray
1543	Peponocephala_electra	1846	J.E. Gray
1544	Stenella_attenuata	1846	J.E. Gray
1545	Stenella_clymene	1846	J.E. Gray
1546	Pseudorca_crassidens	1846	Owen
1547	Heliophobius_argenteocinereus	1846	Peters
1548	Petrodromus_tetradactylus	1846	Peters
1549	Saccostomus_campestris	1846	Peters
1550	Steatomys_pratensis	1846	Peters
1551	Dasymys_incomtus	1846	Sundevall
1552	Epomophorus_wahlbergi	1846	Sundevall
1553	Helogale_parvula	1846	Sundevall
1554	Hipposideros_caffer	1846	Sundevall
1555	Myodes_rufocanus	1846	Sundevall
1556	Myosorex_cafer	1846	Sundevall
1557	Thallomys_paedulcus	1846	Sundevall
1558	Neotragus_moschatus	1846	Von Dueben
1559	Auliscomys_boliviensis	1846	Waterhouse
1560	Macropus_greyi	1846	Waterhouse
1561	Macropus_parma	1846	Waterhouse
1562	Pseudochirulus_canescens	1846	Waterhouse
1563	Kerivoula_lanosa	1847	A. Smith
1564	Hylopetes_spadiceus	1847	Blyth
1565	Trachypithecus_barbei	1847	Blyth
1566	Eptesicus_furinalis	1847	d'Orbigny
1567	Meles_leucurus	1847	Hodgson
1568	Sus_salvanius	1847	Hodgson
1569	Cacajao_calvus	1847	I. Geoffroy
1570	Ametrida_centurio	1847	J.E. Gray
1571	Niviventer_fulvescens	1847	J.E. Gray
1572	Taurotragus_derbianus	1847	J.E. Gray
1573	Petinomys_fuscocapillus	1847	Jerdon
1574	Rhynchocyon_cirnei	1847	Peters
1575	Trachypithecus_phayrei	1847	Reid
1576	Gorilla_gorilla	1847	Savage
1577	Canis_adustus	1847	Sundevall
1578	Sminthopsis_virginiae	1847	Tarragon
1579	Monodelphis_dimidiata	1847	Wagner
1580	Tragelaphus_angasii	1848	Angas
1581	Coelops_frithii	1848	Blyth
1582	Suncus_madagascariensis	1848	Coquerel
1583	Dipodomys_agilis	1848	Gambel
1584	Peromyscus_californicus	1848	Gambel
1585	Callicebus_discolor	1848	I. Geoffroy & Deville
1586	Chiropotes_albinasus	1848	I. Geoffroy & Deville
1587	Saguinus_pileatus	1848	I. Geoffroy & Deville
1588	Alouatta_palliata	1848	J.E. Gray
1589	Galerella_ochracea	1848	J.E. Gray
1590	Ptilocercus_lowii	1848	J.E. Gray
1591	Emballonura_semicaudata	1848	Peale
1592	Lagenorhynchus_australis	1848	Peale
1593	Lissodelphis_borealis	1848	Peale
1594	Microtus_californicus	1848	Peale
1595	Microtus_montanus	1848	Peale
1596	Nyctinomops_aurispinosus	1848	Peale
1597	Perognathus_parvus	1848	Peale
1598	Pteropus_samoensis	1848	Peale
1599	Rattus_exulans	1848	Peale
1600	Cebus_olivaceus	1848	Schomburgk
1601	Leporillus_conditor	1848	Sturt
1602	Hipposideros_ater	1848	Templeton
1603	Ctenomys_opimus	1848	Wagner
1604	Oryzomys_russatus	1848	Wagner
1605	Ctenomys_boliviensis	1848	Waterhouse
1606	Ctenomys_leucodon	1848	Waterhouse
1607	Sylvilagus_cunicularius	1848	Waterhouse
1608	Funambulus_layardi	1849	Blyth
1609	Menetes_berdmorei	1849	Blyth
1610	Pteropus_conspicillatus	1849	Gould
1611	Hexaprotodon_liberiensis	1849	Morton
1612	Alcelaphus_lichtensteinii	1849	Peters
1613	Macaca_nigrescens	1849	Temminck
1614	Anathana_ellioti	1849	Waterhouse
1615	Parascaptor_leucura	1850	Blyth
1616	Budorcas_taxicolor	1850	Hodgson
1617	Eulemur_rubriventer	1850	I. Geoffroy
1618	Kobus_leche	1850	J.E. Gray
1619	Lophocebus_albigena	1850	J.E. Gray
1620	Monachus_tropicalis	1850	J.E. Gray
1621	Feroculus_feroculus	1850	Kelaart
1622	Hipposideros_lankadiva	1850	Kelaart
1623	Suncus_montanus	1850	Kelaart
1624	Canis_rufus	1851	Audubon & Bachman
1625	Mustela_nigripes	1851	Audubon & Bachman
1626	Berylmys_berdmorei	1851	Blyth
1627	Hesperoptenus_tickelli	1851	Blyth
1628	Mus_terricolor	1851	Blyth
1629	Rhizomys_pruinosus	1851	Blyth
1630	Scotomanes_ornatus	1851	Blyth
1631	Berardius_arnuxii	1851	Duvernoy
1632	Notomys_cervinus	1851	Gould
1633	Planigale_maculata	1851	Gould
1634	Episoriculus_caudatus	1851	Horsfield
1635	Martes_gwatkinsii	1851	Horsfield
1636	Paraechinus_nudiventris	1851	Horsfield
1637	Rhinolophus_pearsonii	1851	Horsfield
1638	Lepilemur_mustelinus	1851	I. Geoffroy
1639	Calcochloris_obtusirostris	1851	Peters
1640	Mazama_rufina	1851	Pucheran
1641	Cratogeomys_castanops	1852	Baird
1642	Anomalurus_beecrofti	1852	Fraser
1643	Chalinolobus_nigrogriseus	1852	Gould
1644	Chalinolobus_picatus	1852	Gould
1645	Melomys_cervinipes	1852	Gould
1646	Sminthopsis_fuliginosus	1852	Gould
1647	Pipistrellus_ceylonicus	1852	Kelaart
1648	Orthogeomys_hispidus	1852	Le Conte
1649	Acomys_spinosissimus	1852	Peters
1650	Bdeogale_crassicauda	1852	Peters
1651	Coleura_afra	1852	Peters
1652	Crocidura_hirta	1852	Peters
1653	Elephantulus_fuscus	1852	Peters
1654	Epomophorus_crypturus	1852	Peters
1655	Gerbilliscus_leucogaster	1852	Peters
1656	Heliosciurus_mutabilis	1852	Peters
1657	Hipposideros_vittatus	1852	Peters
1658	Hystrix_africaeaustralis	1852	Peters
1659	Microcebus_myoxinus	1852	Peters
1660	Mops_brachypterus	1852	Peters
1661	Neoromicia_nanus	1852	Peters
1662	Paraxerus_flavovittis	1852	Peters
1663	Paraxerus_palliatus	1852	Peters
1664	Pelomys_fallax	1852	Peters
1665	Scotophilus_viridis	1852	Peters
1666	Steatomys_krebsii	1852	Peters
1667	Chaetodipus_penicillatus	1852	Woodhouse
1668	Sciurus_aberti	1852	Woodhouse
1669	Rhinolophus_euryale	1853	Blasius
1670	Hipposideros_cineraceus	1853	Blyth
1671	Sotalia_fluviatilis	1853	Gervais & Deville
1672	Leporillus_apicalis	1853	Gould
1673	Mustela_strigidorsa	1853	J.E. Gray
1674	Dipodomys_heermanni	1853	Le Conte
1675	Peromyscus_gossypinus	1853	Le Conte
1676	Platanista_minor	1853	Owen
1677	Arvicanthis_rufinus	1853	Temminck
1678	Epixerus_ebii	1853	Temminck
1679	Heliosciurus_punctatus	1853	Temminck
1680	Hipposideros_cyclops	1853	Temminck
1681	Hipposideros_fuliginosus	1853	Temminck
1682	Hybomys_trivirgatus	1853	Temminck
1683	Lophuromys_sikapusi	1853	Temminck
1684	Mastomys_erythroleucus	1853	Temminck
1685	Mus_musculoides	1853	Temminck
1686	Pteropus_hypomelanus	1853	Temminck
1687	Pteropus_leucopterus	1853	Temminck
1688	Pteropus_molossinus	1853	Temminck
1689	Rhinolophus_alcyone	1853	Temminck
1690	Saccolaimus_peli	1853	Temminck
1691	Dipodomys_ordii	1853	Woodhouse
1692	Ammospermophilus_harrisii	1854	Audubon & Bachman
1693	Gracilinanus_agilis	1854	Burmeister
1694	Molossops_temminckii	1854	Burmeister
1695	Sigmodon_hirsutus	1854	Burmeister
1696	Dendrohyrax_dorsalis	1854	Fraser
1697	Hipposideros_cervinus	1854	Gould
1698	Myotis_macropus	1854	Gould
1699	Taphozous_australis	1854	Gould
1700	Petrogale_xanthopus	1854	J.E. Gray
1701	Cynomys_gunnisoni	1855	Baird
1702	Geomys_breviceps	1855	Baird
1703	Neotoma_mexicana	1855	Baird
1704	Neotoma_micropus	1855	Baird
1705	Perognathus_flavus	1855	Baird
1706	Peromyscus_boylii	1855	Baird
1707	Reithrodontomys_montanus	1855	Baird
1708	Tamias_dorsalis	1855	Baird
1709	Crocidura_fuliginosa	1855	Blyth
1710	Lepus_peguensis	1855	Blyth
1711	Pectinator_spekei	1855	Blyth
1712	Kobus_megaceros	1855	Fitzinger
1713	Mesoplodon_europaeus	1855	Gervais
1714	Rhipidomys_macrurus	1855	Gervais
1715	Nesiotites_similis	1855	Hensel
1716	Episoriculus_leucops	1855	Horsfield
1717	Myotis_siligorensis	1855	Horsfield
1718	Thyroptera_discifera	1855	Lichtenstein & Peters
1719	Bdeogale_nigripes	1855	Pucheran
1720	Genetta_servalina	1855	Pucheran
1721	Oenomys_hypoxanthus	1855	Pucheran
1722	Callosciurus_phayrei	1856	Blyth
1723	Chiropodomys_gliroides	1856	Blyth
1724	Presbytis_potenziani	1856	Bonaparte
1725	Dasypus_pilosus	1856	Fitzinger
1726	Artibeus_cinereus	1856	Gervais
1727	Lasiurus_ega	1856	Gervais
1728	Micronycteris_minuta	1856	Gervais
1729	Antechinomys_laniger	1856	Gould
1730	Rhagamys_orthodon	1856	Hensel
1731	Rheithrosciurus_macrotis	1856	J.E. Gray
1732	Antrozous_pallidus	1856	Le Conte
1733	Chrotopterus_auritus	1856	Peters
1734	Eliomys_munbyanus	1856	Pomel
1735	Lepus_granatensis	1856	Rosenhauer
1736	Crocidura_horsfieldii	1856	Tomes
1737	Microtus_breweri	1857	Baird
1738	Neotoma_fuscipes	1857	Baird
1739	Neotoma_magister	1857	Baird
1740	Peromyscus_eremicus	1857	Baird
1741	Reithrodontomys_megalotis	1857	Baird
1742	Sorex_haydeni	1857	Baird
1743	Sorex_hoyi	1857	Baird
1744	Sorex_trowbridgii	1857	Baird
1745	Sorex_vagrans	1857	Baird
1746	Synaptomys_cooperi	1857	Baird
1747	Cavia_tschudii	1857	Fitzinger
1748	Rattus_sordidus	1857	Gould
1749	Ochotona_curzoniae	1857	Hodgson
1750	Euoticus_elegantulus	1857	Le Conte
1751	Funisciurus_lemniscatus	1857	Le Conte
1752	Myosciurus_pumilio	1857	Le Conte
1753	Kobus_vardonii	1857	Livingstone
1754	Tupaia_dorsalis	1857	Schlegel
1755	Myotis_blythii	1857	Tomes
1756	Myotis_chinensis	1857	Tomes
1757	Chaetodipus_hispidus	1858	Baird
1758	Macrotus_californicus	1858	Baird
1759	Neurotrichus_gibbsii	1858	Baird
1760	Spermophilus_tereticaudus	1858	Baird
1761	Sylvilagus_audubonii	1858	Baird
1762	Urocyon_littoralis	1858	Baird
1763	Falsistrellus_tasmaniensis	1858	Gould
1764	Pseudomys_nanus	1858	Gould
1765	Dactylopsila_trivirgata	1858	J.E. Gray
1766	Myoictis_wallacii	1858	J.E. Gray
1767	Strigocuscus_celebensis	1858	J.E. Gray
1768	Felis_margarita	1858	Loche
1769	Choloepus_hoffmanni	1858	Peters
1770	Abrothrix_andinus	1858	Philippi
1771	Geoxus_valdivianus	1858	Philippi
1772	Miniopterus_australis	1858	Tomes
1773	Nyctophilus_gouldi	1858	Tomes
1774	Phoniscus_aerosa	1858	Tomes
1775	Hapalomys_longicaudatus	1859	Blyth
1776	Hylopetes_phayrei	1859	Blyth
1777	Platacanthomys_lasiurus	1859	Blyth
1778	Allocricetulus_eversmanni	1859	Brandt
1779	Notopteris_macdonaldi	1859	J.E. Gray
1780	Nycticeinops_schlieffeni	1859	Peters
1781	Otonycteris_hemprichii	1859	Peters
1782	Erinaceus_amurensis	1859	Schrenk
1783	Microtus_maximowiczii	1859	Schrenk
1784	Rattus_andamanensis	1860	Blyth
1785	Potamogale_velox	1860	de Chaillu
1786	Thylogale_stigmatica	1860	Gould
1787	Erophylla_sezekorni	1860	Gundlach
1788	Phyllonycteris_poeyi	1860	Gundlach
1789	Arctocebus_calabarensis	1860	J.A. Smith
1790	Phalanger_ornatus	1860	J.E. Gray
1791	Pithecia_albicans	1860	J.E. Gray
1792	Eschrichtius_robustus	1860	Lilljeborg
1793	Colobus_angolensis	1860	P. Sclater
1794	Chiroderma_villosum	1860	Peters
1795	Nectomys_apicalis	1860	Peters
1796	Platyrrhinus_vittatus	1860	Peters
1797	Ctenomys_fulvus	1860	Philippi
1798	Artibeus_toltecus	1860	Saussure
1799	Bassariscus_sumichrasti	1860	Saussure
1800	Dasyprocta_mexicana	1860	Saussure
1801	Leptonycteris_nivalis	1860	Saussure
1802	Molossus_aztecus	1860	Saussure
1803	Nyctomys_sumichrasti	1860	Saussure
1804	Oligoryzomys_fulvescens	1860	Saussure
1805	Peromyscus_aztecus	1860	Saussure
1806	Peromyscus_mexicanus	1860	Saussure
1807	Reithrodontomys_mexicanus	1860	Saussure
1808	Sigmodon_toltecus	1860	Saussure
1809	Tamandua_mexicana	1860	Saussure
1810	Epomops_franqueti	1860	Tomes
1811	Melanomys_caliginosus	1860	Tomes
1812	Microryzomys_minutus	1860	Tomes
1813	Oecomys_bicolor	1860	Tomes
1814	Oryzomys_albigularis	1860	Tomes
1815	Proechimys_semispinosus	1860	Tomes
1816	Rhipidomys_latimanus	1860	Tomes
1817	Thomasomys_aureus	1860	Tomes
1818	Lasiurus_pfeifferi	1861	Gundlach
1819	Nycticeius_cubanus	1861	Gundlach
1820	Hypsignathus_monstrosus	1861	H. Allen
1821	Chaerephon_bivittatus	1861	Heuglin
1822	Tadarida_ventralis	1861	Heuglin
1823	Hylobates_pileatus	1861	J.E. Gray
1824	Cynopterus_luzoniensis	1861	Peters
1825	Hipposideros_obscurus	1861	Peters
1826	Ptenochirus_jagori	1861	Peters
1827	Rhinolophus_borneensis	1861	Peters
1828	Solenodon_cubanus	1861	Peters
1829	Histiotus_montanus	1861	Philippi & Landbeck
1830	Lasiopodomys_brandtii	1861	Radde
1831	Lepus_mandshuricus	1861	Radde
1832	Microtus_mongolicus	1861	Radde
1833	Microtus_mexicanus	1861	Saussure
1834	Reithrodontomys_sumichrasti	1861	Saussure
1835	Glauconycteris_variegata	1861	Tomes
1836	Kerivoula_argentata	1861	Tomes
1837	Pipistrellus_rusticus	1861	Tomes
1838	Tadarida_insignis	1862	Blyth
1839	Viverra_civettina	1862	Blyth
1840	Viverra_megaspila	1862	Blyth
1841	Lasiurus_intermedius	1862	H. Allen
1842	Hipposideros_megalotis	1862	Heuglin
1843	Capricornis_swinhoei	1862	J.E. Gray
1844	Funisciurus_isabella	1862	J.E. Gray
1845	Nyctimene_albiventer	1862	J.E. Gray
1846	Sylvisorex_morio	1862	J.E. Gray
1847	Dasypus_kappleri	1862	Krauss
1848	Pteropus_scapulatus	1862	Peters
1849	Alticola_macrotis	1862	Radde
1850	Marmota_sibirica	1862	Radde
1851	Macaca_cyclopis	1862	Swinhoe
1852	Mogera_insularis	1862	Swinhoe
1853	Otolemur_monteiri	1863	Bartlett
1854	Capricornis_rubidus	1863	Blyth
1855	Gazella_spekei	1863	Blyth
1856	Macaca_leonina	1863	Blyth
1857	Phaiomys_leucurus	1863	Blyth
1858	Pteropus_melanotus	1863	Blyth
1859	Rucervus_schomburgki	1863	Blyth
1860	Calyptophractus_retusus	1863	Burmeister
1861	Dendromus_mystacalis	1863	Heuglin
1862	Euoticus_pallidus	1863	J.E. Gray
1863	Galago_gabonensis	1863	J.E. Gray
1864	Pteropus_vetulus	1863	Jouan
1865	Spermophilus_armatus	1863	Kennicott
1866	Spermophilus_elegans	1863	Kennicott
1867	Spermophilus_mollis	1863	Kennicott
1868	Sciurus_deppei	1863	Peters
1869	Sciurus_oculatus	1863	Peters
1870	Tragelaphus_spekii	1863	Speke
1871	Caenolestes_fuliginosus	1863	Tomes
1872	Lonchorhina_aurita	1863	Tomes
1873	Myotis_evotis	1864	H. Allen
1874	Myotis_yumanensis	1864	H. Allen
1875	Pipistrellus_hesperus	1864	H. Allen
1876	Cryptomys_ochraceocinereus	1864	Heuglin
1877	Lemniscomys_zebra	1864	Heuglin
1878	Poecilogale_albinucha	1864	J.E. Gray
1879	Rhynchogale_melleri	1864	J.E. Gray
1880	Mormoops_megalophylla	1864	Peters
1881	Niviventer_coninga	1864	Swinhoe
1882	Phocoena_spinipinnis	1865	Burmeister
1883	Leopardus_jacobitus	1865	Cornalia
1884	Lagenorhynchus_obliquidens	1865	Gill
1885	Tapirus_bairdii	1865	Gill
1886	Crocidura_fuscomurina	1865	Heuglin
1887	Lepus_microtis	1865	Heuglin
1888	Ateles_fusciceps	1865	J.E. Gray
1889	Chaetophractus_vellerosus	1865	J.E. Gray
1890	Echinoprocta_rufescens	1865	J.E. Gray
1891	Lutra_sumatrana	1865	J.E. Gray
1892	Mesoplodon_layardii	1865	J.E. Gray
1893	Nasuella_olivacea	1865	J.E. Gray
1894	Tupaia_splendidula	1865	J.E. Gray
1895	Artibeus_concolor	1865	Peters
1896	Cynomops_planirostris	1865	Peters
1897	Glyphonycteris_behnii	1865	Peters
1898	Mormopterus_jugularis	1865	Peters
1899	Nycteris_grandis	1865	Peters
1900	Orthogeomys_heterodus	1865	Peters
1901	Phylloderma_stenops	1865	Peters
1902	Rhinophylla_pumilio	1865	Peters
1903	Mesocapromys_melanurus	1865	Poey
1904	Cuniculus_taczanowskii	1865	Stolzmann
1905	Mirounga_angustirostris	1866	Gill
1906	Myotis_volans	1866	H. Allen
1907	Rhogeessa_parvula	1866	H. Allen
1908	Rhogeessa_tumida	1866	H. Allen
1909	Callicebus_ornatus	1866	J.E. Gray
1910	Cercopithecus_erythrogaster	1866	J.E. Gray
1911	Myotis_welwitschii	1866	J.E. Gray
1912	Pteropus_livingstonii	1866	J.E. Gray
1913	Styloctenium_wallacei	1866	J.E. Gray
1914	Dasycercus_cristicauda	1866	Krefft
1915	Elaphurus_davidianus	1866	Milne-Edwards
1916	Kogia_sima	1866	Owen
1917	Orcaella_brevirostris	1866	Owen in Gray
1918	Arctocephalus_philippii	1866	Peters
1919	Falsistrellus_mordax	1866	Peters
1920	Lophostoma_brasiliense	1866	Peters
1921	Miniopterus_minor	1866	Peters
1922	Mormopterus_planiceps	1866	Peters
1923	Myotis_ater	1866	Peters
1924	Phoniscus_jagorii	1866	Peters
1925	Platyrrhinus_helleri	1866	Peters
1926	Rhinolophus_blasii	1866	Peters
1927	Rhinolophus_coelophyllus	1866	Peters
1928	Saccolaimus_flaviventris	1866	Peters
1929	Scoteanax_rueppellii	1866	Peters
1930	Tylomys_nudicaudus	1866	Peters
1931	Uroderma_bilobatum	1866	Peters
1932	Zalophus_japonicus	1866	Peters
1933	Histiotus_magellanicus	1866	Philippi
1934	Eidolon_dupreanum	1866	Pollen in Schlegel & Pollen
1935	Murexia_longicaudata	1866	Schlegel
1936	Lepilemur_ruficaudatus	1867	A. Grandidier
1937	Mirza_coquereli	1867	A. Grandidier
1938	Mungotictis_decemlineata	1867	A. Grandidier
1939	Propithecus_coquereli	1867	A. Grandidier
1940	Propithecus_deckenii	1867	A. Grandidier
1941	Propithecus_verreauxi	1867	A. Grandidier
1942	Balaenoptera_bonaerensis	1867	Burmeister
1943	Sciurus_arizonensis	1867	Coues
1944	Sciurus_pucheranii	1867	Fitzinger
1945	Callosciurus_inornatus	1867	J.E. Gray
1946	Echiothrix_leucura	1867	J.E. Gray
1947	Microsciurus_flaviventer	1867	J.E. Gray
1948	Ochotona_pallasi	1867	J.E. Gray
1949	Rattus_leucopus	1867	J.E. Gray
1950	Rattus_xanthurus	1867	J.E. Gray
1951	Sciurus_ignitus	1867	J.E. Gray
1952	Taeromys_celebensis	1867	J.E. Gray
1953	Tamias_quadrimaculatus	1867	J.E. Gray
1954	Vandeleuria_nilagirica	1867	Jerdon
1955	Meriones_hurrianae	1867	Jordon
1956	Uromys_caudimaculatus	1867	Krefft
1957	Dipodillus_campestris	1867	Loche
1958	Gymnobelideus_leadbeateri	1867	McCoy
1959	Aeretes_melanopterus	1867	Milne-Edwards
1960	Cricetulus_longicaudatus	1867	Milne-Edwards
1961	Dremomys_pernyi	1867	Milne-Edwards
1962	Eospalax_fontanierii	1867	Milne-Edwards
1963	Lophiomys_imhausi	1867	Milne-Edwards
1964	Meriones_unguiculatus	1867	Milne-Edwards
1965	Naemorhedus_caudatus	1867	Milne-Edwards
1966	Scaptochirus_moschatus	1867	Milne-Edwards
1967	Sciurotamias_davidianus	1867	Milne-Edwards
1968	Tamiops_rodolphii	1867	Milne-Edwards
1969	Trogopterus_xanthipes	1867	Milne-Edwards
1970	Acerodon_celebensis	1867	Peters
1971	Balantiopteryx_plicata	1867	Peters
1972	Micropteropus_pusillus	1867	Peters
1973	Myotis_oxyotus	1867	Peters
1974	Peropteryx_kappleri	1867	Peters
1975	Peropteryx_leucoptera	1867	Peters
1976	Pteropus_aruensis	1867	Peters
1977	Pteropus_keyensis	1867	Peters
1978	Pteropus_macrotis	1867	Peters
1979	Pteropus_melanopogon	1867	Peters
1980	Pteropus_ocularis	1867	Peters
1981	Pteropus_temminckii	1867	Peters
1982	Rhinolophus_deckenii	1867	Peters
1983	Syconycteris_australis	1867	Peters
1984	Cheirogaleus_adipicaudatus	1868	A. Grandidier
1985	Hippopotamus_lemerlei	1868	A. Grandidier in Milne-Edwards
1986	Amblyrhiza_inundata	1868	Cope
1987	Lemmiscus_curtatus	1868	Cope
1988	Heterohyrax_brucei	1868	J.E. Gray
1989	Heteromys_desmarestianus	1868	J.E. Gray
1990	Liomys_irroratus	1868	J.E. Gray
1991	Piliocolobus_kirkii	1868	J.E. Gray
1992	Apodemus_chevrieri	1868	Milne-Edwards
1993	Choeroniscus_minor	1868	Peters
1994	Coleura_seychellensis	1868	Peters
1995	Hesperoptenus_doriae	1868	Peters
1996	Hypogeomys_antimena	1869	A. Grandidier
1997	Tragelaphus_imberbis	1869	Blyth
1998	Ailuropoda_melanoleuca	1869	David
1999	Capricornis_milneedwardsii	1869	David
[truncated: 3,563 more rows]
