# Supplementary material for: The description and number of undiscovered mammal species
Source: Ecol Evol. 2018 Mar 4;8(7):3628–35. doi: 10.1002/ece3.3724 (PMC5901171; doi:10.1002/ece3.3724)
Supplement: Supplementary file 3 [file ECE3-8-3628-s003.csv]

	Species	Afrotropic	Antarctic	Australasia	Indo-Malay	Marine	Nearctic	Neotropic	Oceania	Palearctic	Assigned Realm
1	Abditomys_latidens	0	0	0	1	0	0	0	0	0	Indo-Malay
2	Abeomelomys_sevia	0	0	1	0	0	0	0	0	0	Australasia
3	Abrawayaomys_ruschii	0	0	0	0	0	0	1	0	0	Neotropic
4	Abrocoma_bennettii	0	0	0	0	0	0	1	0	0	Neotropic
5	Abrocoma_boliviensis	0	0	0	0	0	0	1	0	0	Neotropic
6	Abrocoma_budini	0	0	0	0	0	0	1	0	0	Neotropic
7	Abrocoma_cinerea	0	0	0	0	0	0	1	0	0	Neotropic
8	Abrocoma_famatina	0	0	0	0	0	0	1	0	0	Neotropic
9	Abrocoma_shistacea	0	0	0	0	0	0	1	0	0	Neotropic
10	Abrocoma_uspallata	0	0	0	0	0	0	1	0	0	Neotropic
11	Abrocoma_vaccarum	0	0	0	0	0	0	1	0	0	Neotropic
12	Abrothrix_andinus	0	0	0	0	0	0	1	0	0	Neotropic
13	Abrothrix_hershkovitzi	0	0	0	0	0	0	1	0	0	Neotropic
14	Abrothrix_illuteus	0	0	0	0	0	0	1	0	0	Neotropic
15	Abrothrix_jelskii	0	0	0	0	0	0	1	0	0	Neotropic
16	Abrothrix_lanosus	0	0	0	0	0	0	1	0	0	Neotropic
17	Abrothrix_longipilis	0	0	0	0	0	0	1	0	0	Neotropic
18	Abrothrix_markhami	0	0	0	0	0	0	1	0	0	Neotropic
19	Abrothrix_olivaceus	0	0	0	0	0	0	1	0	0	Neotropic
20	Abrothrix_sanborni	0	0	0	0	0	0	1	0	0	Neotropic
21	Acerodon_celebensis	0	0	1	0	0	0	0	0	0	Australasia
22	Acerodon_humilis	0	0	1	0	0	0	0	0	0	Australasia
23	Acerodon_jubatus	0	0	0	1	0	0	0	0	0	Indo-Malay
24	Acerodon_leucotis	0	0	0	1	0	0	0	0	0	Indo-Malay
25	Acerodon_mackloti	0	0	1	0	0	0	0	0	0	Australasia
26	Acinonyx_jubatus	0.731119328	0	0	0	0	0	0	0	0.268880672	Afrotropic
27	Acomys_airensis	0.393202706	0	0	0	0	0	0	0	0.606797294	Palearctic
28	Acomys_cahirinus	0.093879725	0	0	0	0	0	0	0	0.906120275	Palearctic
29	Acomys_cilicicus	0	0	0	0	0	0	0	0	1	Palearctic
30	Acomys_cineraceus	0.997846341	0	0	0	0	0	0	0	0.002153659	Afrotropic
31	Acomys_dimidiatus	0.325930156	0	0	0.002069708	0	0	0	0	0.672000136	Palearctic
32	Acomys_ignitus	1	0	0	0	0	0	0	0	0	Afrotropic
33	Acomys_johannis	1	0	0	0	0	0	0	0	0	Afrotropic
34	Acomys_kempi	1	0	0	0	0	0	0	0	0	Afrotropic
35	Acomys_louisae	1	0	0	0	0	0	0	0	0	Afrotropic
36	Acomys_minous	0	0	0	0	0	0	0	0	1	Palearctic
37	Acomys_mullah	1	0	0	0	0	0	0	0	0	Afrotropic
38	Acomys_nesiotes	0	0	0	0	0	0	0	0	1	Palearctic
39	Acomys_percivali	1	0	0	0	0	0	0	0	0	Afrotropic
40	Acomys_russatus	0.462642154	0	0	0	0	0	0	0	0.537357846	Palearctic
41	Acomys_seurati	0	0	0	0	0	0	0	0	1	Palearctic
42	Acomys_spinosissimus	1	0	0	0	0	0	0	0	0	Afrotropic
43	Acomys_subspinosus	1	0	0	0	0	0	0	0	0	Afrotropic
44	Acomys_wilsoni	1	0	0	0	0	0	0	0	0	Afrotropic
45	Aconaemys_fuscus	0	0	0	0	0	0	1	0	0	Neotropic
46	Aconaemys_porteri	0	0	0	0	0	0	1	0	0	Neotropic
47	Aconaemys_sagei	0	0	0	0	0	0	1	0	0	Neotropic
48	Acrobates_pygmaeus	0	0	1	0	0	0	0	0	0	Australasia
49	Addax_nasomaculatus	0.021616442	0	0	0	0	0	0	0	0.978383558	Palearctic
50	Aegialomys_galapagoensis	0	0	0	0	0	0	1	0	0	Neotropic
51	Aegialomys_xanthaeolus	0	0	0	0	0	0	1	0	0	Neotropic
52	Aepeomys_lugens	0	0	0	0	0	0	1	0	0	Neotropic
53	Aepeomys_reigi	0	0	0	0	0	0	1	0	0	Neotropic
54	Aepyceros_melampus	1	0	0	0	0	0	0	0	0	Afrotropic
55	Aepyprymnus_rufescens	0	0	1	0	0	0	0	0	0	Australasia
56	Aeretes_melanopterus	0	0	0	0	0	0	0	0	1	Palearctic
57	Aeromys_tephromelas	0	0	0	1	0	0	0	0	0	Indo-Malay
58	Aeromys_thomasi	0	0	0	1	0	0	0	0	0	Indo-Malay
59	Aethalops_aequalis	0	0	0	1	0	0	0	0	0	Indo-Malay
60	Aethalops_alecto	0	0	0.006758241	0.993241759	0	0	0	0	0	Indo-Malay
61	Aethomys_bocagei	1	0	0	0	0	0	0	0	0	Afrotropic
62	Aethomys_chrysophilus	1	0	0	0	0	0	0	0	0	Afrotropic
63	Aethomys_granti	1	0	0	0	0	0	0	0	0	Afrotropic
64	Aethomys_hindei	1	0	0	0	0	0	0	0	0	Afrotropic
65	Aethomys_ineptus	1	0	0	0	0	0	0	0	0	Afrotropic
66	Aethomys_kaiseri	1	0	0	0	0	0	0	0	0	Afrotropic
67	Aethomys_namaquensis	1	0	0	0	0	0	0	0	0	Afrotropic
68	Aethomys_nyikae	1	0	0	0	0	0	0	0	0	Afrotropic
69	Aethomys_silindensis	1	0	0	0	0	0	0	0	0	Afrotropic
70	Aethomys_stannarius	1	0	0	0	0	0	0	0	0	Afrotropic
71	Aethomys_thomasi	1	0	0	0	0	0	0	0	0	Afrotropic
72	Ailuropoda_melanoleuca	0	0	0	0	0	0	0	0	1	Palearctic
73	Ailurops_melanotis	0	0	1	0	0	0	0	0	0	Australasia
74	Ailurops_ursinus	0	0	1	0	0	0	0	0	0	Australasia
75	Ailurus_fulgens	0	0	0	0.143979959	0	0	0	0	0.856020041	Palearctic
76	Akodon_aerosus	0	0	0	0	0	0	1	0	0	Neotropic
77	Akodon_affinis	0	0	0	0	0	0	1	0	0	Neotropic
78	Akodon_albiventer	0	0	0	0	0	0	1	0	0	Neotropic
79	Akodon_aliquantulus	0	0	0	0	0	0	1	0	0	Neotropic
80	Akodon_azarae	0	0	0	0	0	0	1	0	0	Neotropic
81	Akodon_bogotensis	0	0	0	0	0	0	1	0	0	Neotropic
82	Akodon_boliviensis	0	0	0	0	0	0	1	0	0	Neotropic
83	Akodon_budini	0	0	0	0	0	0	1	0	0	Neotropic
84	Akodon_cursor	0	0	0	0	0	0	1	0	0	Neotropic
85	Akodon_dayi	0	0	0	0	0	0	1	0	0	Neotropic
86	Akodon_dolores	0	0	0	0	0	0	1	0	0	Neotropic
87	Akodon_fumeus	0	0	0	0	0	0	1	0	0	Neotropic
88	Akodon_iniscatus	0	0	0	0	0	0	1	0	0	Neotropic
89	Akodon_juninensis	0	0	0	0	0	0	1	0	0	Neotropic
90	Akodon_kofordi	0	0	0	0	0	0	1	0	0	Neotropic
91	Akodon_latebricola	0	0	0	0	0	0	1	0	0	Neotropic
92	Akodon_leucolimnaeus	0	0	0	0	0	0	1	0	0	Neotropic
93	Akodon_lindberghi	0	0	0	0	0	0	1	0	0	Neotropic
94	Akodon_lutescens	0	0	0	0	0	0	1	0	0	Neotropic
95	Akodon_mimus	0	0	0	0	0	0	1	0	0	Neotropic
96	Akodon_molinae	0	0	0	0	0	0	1	0	0	Neotropic
97	Akodon_mollis	0	0	0	0	0	0	1	0	0	Neotropic
98	Akodon_montensis	0	0	0	0	0	0	1	0	0	Neotropic
99	Akodon_mystax	0	0	0	0	0	0	1	0	0	Neotropic
100	Akodon_neocenus	0	0	0	0	0	0	1	0	0	Neotropic
101	Akodon_oenos	0	0	0	0	0	0	1	0	0	Neotropic
102	Akodon_orophilus	0	0	0	0	0	0	1	0	0	Neotropic
103	Akodon_paranaensis	0	0	0	0	0	0	1	0	0	Neotropic
104	Akodon_pervalens	0	0	0	0	0	0	1	0	0	Neotropic
105	Akodon_philipmyersi	0	0	0	0	0	0	1	0	0	Neotropic
106	Akodon_reigi	0	0	0	0	0	0	1	0	0	Neotropic
107	Akodon_sanctipaulensis	0	0	0	0	0	0	1	0	0	Neotropic
108	Akodon_serrensis	0	0	0	0	0	0	1	0	0	Neotropic
109	Akodon_siberiae	0	0	0	0	0	0	1	0	0	Neotropic
110	Akodon_simulator	0	0	0	0	0	0	1	0	0	Neotropic
111	Akodon_spegazzinii	0	0	0	0	0	0	1	0	0	Neotropic
112	Akodon_subfuscus	0	0	0	0	0	0	1	0	0	Neotropic
113	Akodon_surdus	0	0	0	0	0	0	1	0	0	Neotropic
114	Akodon_sylvanus	0	0	0	0	0	0	1	0	0	Neotropic
115	Akodon_toba	0	0	0	0	0	0	1	0	0	Neotropic
116	Akodon_torques	0	0	0	0	0	0	1	0	0	Neotropic
117	Akodon_varius	0	0	0	0	0	0	1	0	0	Neotropic
118	Alcelaphus_buselaphus	1	0	0	0	0	0	0	0	0	Afrotropic
119	Alces_alces	0	0	0	0	0	0	0	0	1	Palearctic
120	Alces_americanus	0	0	0	0	0	0.507452858	0	0	0.492547142	Nearctic
121	Alionycteris_paucidentata	0	0	0	1	0	0	0	0	0	Indo-Malay
122	Allactaga_balikunica	0	0	0	0	0	0	0	0	1	Palearctic
123	Allactaga_bullata	0	0	0	0	0	0	0	0	1	Palearctic
124	Allactaga_elater	0	0	0	0	0	0	0	0	1	Palearctic
125	Allactaga_euphratica	0	0	0	0	0	0	0	0	1	Palearctic
126	Allactaga_firouzi	0	0	0	0	0	0	0	0	1	Palearctic
127	Allactaga_hotsoni	0	0	0	9.84178e-05	0	0	0	0	0.999901582	Palearctic
128	Allactaga_major	0	0	0	0	0	0	0	0	1	Palearctic
129	Allactaga_severtzovi	0	0	0	0	0	0	0	0	1	Palearctic
130	Allactaga_sibirica	0	0	0	0	0	0	0	0	1	Palearctic
131	Allactaga_tetradactyla	0	0	0	0	0	0	0	0	1	Palearctic
132	Allactaga_vinogradovi	0	0	0	0	0	0	0	0	1	Palearctic
133	Allactaga_williamsi	0	0	0	0	0	0	0	0	1	Palearctic
134	Allactodipus_bobrinskii	0	0	0	0	0	0	0	0	1	Palearctic
135	Allenopithecus_nigroviridis	1	0	0	0	0	0	0	0	0	Afrotropic
136	Allocebus_trichotis	1	0	0	0	0	0	0	0	0	Afrotropic
137	Allocricetulus_curtatus	0	0	0	0	0	0	0	0	1	Palearctic
138	Allocricetulus_eversmanni	0	0	0	0	0	0	0	0	1	Palearctic
139	Alopex_lagopus	0	0	0	0	0	0.597081467	0	0	0.402918533	Nearctic
140	Alouatta_arctoidea	0	0	0	0	0	0	1	0	0	Neotropic
141	Alouatta_belzebul	0	0	0	0	0	0	1	0	0	Neotropic
142	Alouatta_caraya	0	0	0	0	0	0	1	0	0	Neotropic
143	Alouatta_discolor	0	0	0	0	0	0	1	0	0	Neotropic
144	Alouatta_guariba	0	0	0	0	0	0	1	0	0	Neotropic
145	Alouatta_juara	0	0	0	0	0	0	1	0	0	Neotropic
146	Alouatta_macconnelli	0	0	0	0	0	0	1	0	0	Neotropic
147	Alouatta_nigerrima	0	0	0	0	0	0	1	0	0	Neotropic
148	Alouatta_palliata	0	0	0	0	0	0	1	0	0	Neotropic
149	Alouatta_pigra	0	0	0	0	0	0	1	0	0	Neotropic
150	Alouatta_puruensis	0	0	0	0	0	0	1	0	0	Neotropic
151	Alouatta_sara	0	0	0	0	0	0	1	0	0	Neotropic
152	Alouatta_seniculus	0	0	0	0	0	0	1	0	0	Neotropic
153	Alouatta_ululata	0	0	0	0	0	0	1	0	0	Neotropic
154	Alticola_albicaudus	0	0	0	6.3426e-05	0	0	0	0	0.999936574	Palearctic
155	Alticola_argentatus	0	0	0	0.012284179	0	0	0	0	0.987715821	Palearctic
156	Alticola_barakshin	0	0	0	0	0	0	0	0	1	Palearctic
157	Alticola_lemminus	0	0	0	0	0	0	0	0	1	Palearctic
158	Alticola_macrotis	0	0	0	0	0	0	0	0	1	Palearctic
159	Alticola_montosa	0	0	0	0.389909738	0	0	0	0	0.610090262	Palearctic
160	Alticola_olchonensis	0	0	0	0	0	0	0	0	1	Palearctic
161	Alticola_roylei	0	0	0	0.435750345	0	0	0	0	0.564249655	Palearctic
162	Alticola_semicanus	0	0	0	0	0	0	0	0	1	Palearctic
163	Alticola_stoliczkanus	0	0	0	0.010144608	0	0	0	0	0.989855392	Palearctic
164	Alticola_strelzowi	0	0	0	0	0	0	0	0	1	Palearctic
165	Alticola_tuvinicus	0	0	0	0	0	0	0	0	1	Palearctic
166	Amblysomus_corriae	1	0	0	0	0	0	0	0	0	Afrotropic
167	Amblysomus_hottentotus	1	0	0	0	0	0	0	0	0	Afrotropic
168	Amblysomus_marleyi	1	0	0	0	0	0	0	0	0	Afrotropic
169	Amblysomus_robustus	1	0	0	0	0	0	0	0	0	Afrotropic
170	Amblysomus_septentrionalis	1	0	0	0	0	0	0	0	0	Afrotropic
171	Ametrida_centurio	0	0	0	0	0	0	1	0	0	Neotropic
172	Ammodillus_imbellis	1	0	0	0	0	0	0	0	0	Afrotropic
173	Ammodorcas_clarkei	1	0	0	0	0	0	0	0	0	Afrotropic
174	Ammospermophilus_harrisii	0	0	0	0	0	1	0	0	0	Nearctic
175	Ammospermophilus_interpres	0	0	0	0	0	1	0	0	0	Nearctic
176	Ammospermophilus_leucurus	0	0	0	0	0	0.99168249	0.00831751	0	0	Nearctic
177	Ammospermophilus_nelsoni	0	0	0	0	0	1	0	0	0	Nearctic
178	Ammotragus_lervia	0.052878159	0	0	0	0	0	0	0	0.947121841	Palearctic
179	Amorphochilus_schnablii	0	0	0	0	0	0	1	0	0	Neotropic
180	Amphinectomys_savamis	0	0	0	0	0	0	1	0	0	Neotropic
181	Anathana_ellioti	0	0	0	1	0	0	0	0	0	Indo-Malay
182	Andalgalomys_olrogi	0	0	0	0	0	0	1	0	0	Neotropic
183	Andalgalomys_pearsoni	0	0	0	0	0	0	1	0	0	Neotropic
184	Andinomys_edax	0	0	0	0	0	0	1	0	0	Neotropic
185	Anisomys_imitator	0	0	1	0	0	0	0	0	0	Australasia
186	Anomalurus_beecrofti	1	0	0	0	0	0	0	0	0	Afrotropic
187	Anomalurus_derbianus	1	0	0	0	0	0	0	0	0	Afrotropic
188	Anomalurus_pelii	1	0	0	0	0	0	0	0	0	Afrotropic
189	Anomalurus_pusillus	1	0	0	0	0	0	0	0	0	Afrotropic
190	Anonymomys_mindorensis	0	0	0	1	0	0	0	0	0	Indo-Malay
191	Anotomys_leander	0	0	0	0	0	0	1	0	0	Neotropic
192	Anoura_caudifer	0	0	0	0	0	0	1	0	0	Neotropic
193	Anoura_cultrata	0	0	0	0	0	0	1	0	0	Neotropic
194	Anoura_fistulata	0	0	0	0	0	0	1	0	0	Neotropic
195	Anoura_geoffroyi	0	0	0	0	0	0.018789707	0.981210293	0	0	Neotropic
196	Anoura_latidens	0	0	0	0	0	0	1	0	0	Neotropic
197	Anoura_luismanueli	0	0	0	0	0	0	1	0	0	Neotropic
198	Anourosorex_assamensis	0	0	0	1	0	0	0	0	0	Indo-Malay
199	Anourosorex_schmidi	0	0	0	0.730630542	0	0	0	0	0.269369458	Indo-Malay
200	Anourosorex_squamipes	0	0	0	0.347030776	0	0	0	0	0.652969224	Palearctic
201	Anourosorex_yamashinai	0	0	0	1	0	0	0	0	0	Indo-Malay
202	Antechinomys_laniger	0	0	1	0	0	0	0	0	0	Australasia
203	Antechinus_adustus	0	0	1	0	0	0	0	0	0	Australasia
204	Antechinus_agilis	0	0	1	0	0	0	0	0	0	Australasia
205	Antechinus_bellus	0	0	1	0	0	0	0	0	0	Australasia
206	Antechinus_flavipes	0	0	1	0	0	0	0	0	0	Australasia
207	Antechinus_godmani	0	0	1	0	0	0	0	0	0	Australasia
208	Antechinus_leo	0	0	1	0	0	0	0	0	0	Australasia
209	Antechinus_minimus	0	0	1	0	0	0	0	0	0	Australasia
210	Antechinus_stuartii	0	0	1	0	0	0	0	0	0	Australasia
211	Antechinus_subtropicus	0	0	1	0	0	0	0	0	0	Australasia
212	Antechinus_swainsonii	0	1	0	0	0	0	0	0	0	Australasia
213	Anthops_ornatus	0	0	1	0	0	0	0	0	0	Australasia
214	Antidorcas_marsupialis	1	0	0	0	0	0	0	0	0	Afrotropic
215	Antilocapra_americana	0	0	0	0	0	0.999927121	4.75096e-05	2.53698e-05	0	Nearctic
216	Antilope_cervicapra	0	0	0	1	0	0	0	0	0	Indo-Malay
217	Antrozous_pallidus	0	0	0	0	0	0.90450385	0.09549615	0	0	Nearctic
218	Aonyx_capensis	1	0	0	0	0	0	0	0	0	Afrotropic
219	Aonyx_cinerea	0	0	0	0.956471093	0	0	0	0	0.043528907	Indo-Malay
220	Aonyx_congicus	1	0	0	0	0	0	0	0	0	Afrotropic
221	Aotus_azarae	0	0	0	0	0	0	1	0	0	Neotropic
222	Aotus_brumbacki	0	0	0	0	0	0	1	0	0	Neotropic
223	Aotus_griseimembra	0	0	0	0	0	0	1	0	0	Neotropic
224	Aotus_jorgehernandezi	0	0	0	0	0	0	1	0	0	Neotropic
225	Aotus_lemurinus	0	0	0	0	0	0	1	0	0	Neotropic
226	Aotus_miconax	0	0	0	0	0	0	1	0	0	Neotropic
227	Aotus_nancymaae	0	0	0	0	0	0	1	0	0	Neotropic
228	Aotus_nigriceps	0	0	0	0	0	0	1	0	0	Neotropic
229	Aotus_trivirgatus	0	0	0	0	0	0	1	0	0	Neotropic
230	Aotus_vociferans	0	0	0	0	0	0	1	0	0	Neotropic
231	Aotus_zonalis	0	0	0	0	0	0	1	0	0	Neotropic
232	Aplodontia_rufa	0	0	0	0	0	1	0	0	0	Nearctic
233	Apodemus_agrarius	0	0	0	0.023392183	0	0	0	0	0.976607817	Palearctic
234	Apodemus_alpicola	0	0	0	0	0	0	0	0	1	Palearctic
235	Apodemus_argenteus	0	0	0	0.00220374	0	0	0	0	0.99779626	Palearctic
236	Apodemus_chevrieri	0	0	0	0.122615049	0	0	0	0	0.877384951	Palearctic
237	Apodemus_draco	0	0	0	0.242890067	0	0	0	0	0.757109933	Palearctic
238	Apodemus_epimelas	0	0	0	0	0	0	0	0	1	Palearctic
239	Apodemus_flavicollis	0	0	0	0	0	0	0	0	1	Palearctic
240	Apodemus_gurkha	0	0	0	0.632490979	0	0	0	0	0.367509021	Indo-Malay
241	Apodemus_hyrcanicus	0	0	0	0	0	0	0	0	1	Palearctic
242	Apodemus_latronum	0	0	0	0.105915309	0	0	0	0	0.894084691	Palearctic
243	Apodemus_mystacinus	0	0	0	0	0	0	0	0	1	Palearctic
244	Apodemus_pallipes	0	0	0	0.124748499	0	0	0	0	0.875251501	Palearctic
245	Apodemus_peninsulae	0	0	0	0	0	0	0	0	1	Palearctic
246	Apodemus_ponticus	0	0	0	0	0	0	0	0	1	Palearctic
247	Apodemus_rusiges	0	0	0	0.245557454	0	0	0	0	0.754442546	Palearctic
248	Apodemus_semotus	0	0	0	1	0	0	0	0	0	Indo-Malay
249	Apodemus_speciosus	0	0	0	0.002191582	0	0	0	0	0.997808418	Palearctic
250	Apodemus_sylvaticus	0	0	0	0	0	0	0	0	1	Palearctic
251	Apodemus_uralensis	0	0	0	0	0	0	0	0	1	Palearctic
252	Apodemus_witherbyi	0	0	0	0	0	0	0	0	1	Palearctic
253	Apomys_abrae	0	0	0	1	0	0	0	0	0	Indo-Malay
254	Apomys_camiguinensis	0	0	0	1	0	0	0	0	0	Indo-Malay
255	Apomys_datae	0	0	0	1	0	0	0	0	0	Indo-Malay
256	Apomys_gracilirostris	0	0	0	1	0	0	0	0	0	Indo-Malay
257	Apomys_hylocetes	0	0	0	1	0	0	0	0	0	Indo-Malay
258	Apomys_insignis	0	0	0	1	0	0	0	0	0	Indo-Malay
259	Apomys_littoralis	0	0	0	1	0	0	0	0	0	Indo-Malay
260	Apomys_microdon	0	0	0	1	0	0	0	0	0	Indo-Malay
261	Apomys_musculus	0	0	0	1	0	0	0	0	0	Indo-Malay
262	Apomys_sacobianus	0	0	0	1	0	0	0	0	0	Indo-Malay
263	Aproteles_bulmerae	0	0	1	0	0	0	0	0	0	Australasia
264	Arabitragus_jayakari	1	0	0	0	0	0	0	0	0	Afrotropic
265	Arborimus_albipes	0	0	0	0	0	1	0	0	0	Nearctic
266	Arborimus_longicaudus	0	0	0	0	0	1	0	0	0	Nearctic
267	Arborimus_pomo	0	0	0	0	0	1	0	0	0	Nearctic
268	Archboldomys_luzonensis	0	0	0	1	0	0	0	0	0	Indo-Malay
269	Arctictis_binturong	0	0	0	0.992017028	0	0	0	0	0.007982972	Indo-Malay
270	Arctocebus_aureus	1	0	0	0	0	0	0	0	0	Afrotropic
271	Arctocebus_calabarensis	1	0	0	0	0	0	0	0	0	Afrotropic
272	Arctocephalus_australis	0	0	0	0	1	0	0	0	0	Marine
273	Arctocephalus_forsteri	0	0	0	0	1	0	0	0	0	Marine
274	Arctocephalus_galapagoensis	0	0	0	0	1	0	0	0	0	Marine
275	Arctocephalus_gazella	0	0	0	0	1	0	0	0	0	Marine
276	Arctocephalus_philippii	0	0	0	0	1	0	0	0	0	Marine
277	Arctocephalus_pusillus	0	0	0	0	1	0	0	0	0	Marine
278	Arctocephalus_townsendi	0	0	0	0	1	0	0	0	0	Marine
279	Arctocephalus_tropicalis	0	0	0	0	1	0	0	0	0	Marine
280	Arctogalidia_trivirgata	0	0	0	0.997043917	0	0	0	0	0.002956083	Indo-Malay
281	Arctonyx_collaris	0	0	0	0.453205143	0	0	0	0	0.546794857	Palearctic
282	Ardops_nichollsi	0	0	0	0	0	0	1	0	0	Neotropic
283	Arielulus_aureocollaris	0	0	0	1	0	0	0	0	0	Indo-Malay
284	Arielulus_circumdatus	0	0	0	0.958344866	0	0	0	0	0.041655134	Indo-Malay
285	Arielulus_cuprosus	0	0	0	1	0	0	0	0	0	Indo-Malay
286	Arielulus_societatis	0	0	0	1	0	0	0	0	0	Indo-Malay
287	Arielulus_torquatus	0	0	0	1	0	0	0	0	0	Indo-Malay
288	Ariteus_flavescens	0	0	0	0	0	0	1	0	0	Neotropic
289	Artibeus_amplus	0	0	0	0	0	0	1	0	0	Neotropic
290	Artibeus_anderseni	0	0	0	0	0	0	1	0	0	Neotropic
291	Artibeus_aztecus	0	0	0	0	0	0.169825205	0.830174795	0	0	Neotropic
292	Artibeus_cinereus	0	0	0	0	0	0	1	0	0	Neotropic
293	Artibeus_concolor	0	0	0	0	0	0	1	0	0	Neotropic
294	Artibeus_fimbriatus	0	0	0	0	0	0	1	0	0	Neotropic
295	Artibeus_fraterculus	0	0	0	0	0	0	1	0	0	Neotropic
296	Artibeus_glaucus	0	0	0	0	0	0	1	0	0	Neotropic
297	Artibeus_gnomus	0	0	0	0	0	0	1	0	0	Neotropic
298	Artibeus_hirsutus	0	0	0	0	0	0.245179707	0.754820293	0	0	Neotropic
299	Artibeus_inopinatus	0	0	0	0	0	0	1	0	0	Neotropic
300	Artibeus_jamaicensis	0	0	0	0	0	0.024376593	0.975623407	0	0	Neotropic
301	Artibeus_lituratus	0	0	0	0	0	0.008161341	0.991838659	0	0	Neotropic
302	Artibeus_obscurus	0	0	0	0	0	0	1	0	0	Neotropic
303	Artibeus_phaeotis	0	0	0	0	0	0.009052397	0.990947603	0	0	Neotropic
304	Artibeus_planirostris	0	0	0	0	0	0	1	0	0	Neotropic
305	Artibeus_rosenbergii	0	0	0	0	0	0	1	0	0	Neotropic
306	Artibeus_toltecus	0	0	0	0	0	0.134697601	0.865302399	0	0	Neotropic
307	Artibeus_watsoni	0	0	0	0	0	0	1	0	0	Neotropic
308	Arvicanthis_abyssinicus	1	0	0	0	0	0	0	0	0	Afrotropic
309	Arvicanthis_ansorgei	1	0	0	0	0	0	0	0	0	Afrotropic
310	Arvicanthis_blicki	1	0	0	0	0	0	0	0	0	Afrotropic
311	Arvicanthis_nairobae	1	0	0	0	0	0	0	0	0	Afrotropic
312	Arvicanthis_neumanni	1	0	0	0	0	0	0	0	0	Afrotropic
313	Arvicanthis_niloticus	0.980137343	0	0	0	0	0	0	0	0.019862657	Afrotropic
314	Arvicanthis_rufinus	1	0	0	0	0	0	0	0	0	Afrotropic
315	Arvicola_amphibius	0	0	0	0	0	0	0	0	1	Palearctic
316	Arvicola_sapidus	0	0	0	0	0	0	0	0	1	Palearctic
317	Arvicola_scherman	0	0	0	0	0	0	0	0	1	Palearctic
318	Asellia_patrizii	1	0	0	0	0	0	0	0	0	Afrotropic
319	Asellia_tridens	0.249366337	0	0	0.003084553	0	0	0	0	0.74754911	Palearctic
320	Aselliscus_stoliczkanus	0	0	0	0.764510572	0	0	0	0	0.235489428	Indo-Malay
321	Aselliscus_tricuspidatus	0	0	1	0	0	0	0	0	0	Australasia
322	Atelerix_albiventris	1	0	0	0	0	0	0	0	0	Afrotropic
323	Atelerix_algirus	0	0	0	0	0	0	0	0	1	Palearctic
324	Atelerix_frontalis	1	0	0	0	0	0	0	0	0	Afrotropic
325	Atelerix_sclateri	1	0	0	0	0	0	0	0	0	Afrotropic
326	Ateles_belzebuth	0	0	0	0	0	0	1	0	0	Neotropic
327	Ateles_chamek	0	0	0	0	0	0	1	0	0	Neotropic
328	Ateles_fusciceps	0	0	0	0	0	0	1	0	0	Neotropic
329	Ateles_geoffroyi	0	0	0	0	0	0.012197223	0.987802777	0	0	Neotropic
330	Ateles_hybridus	0	0	0	0	0	0	1	0	0	Neotropic
331	Ateles_marginatus	0	0	0	0	0	0	1	0	0	Neotropic
332	Ateles_paniscus	0	0	0	0	0	0	1	0	0	Neotropic
333	Atelocynus_microtis	0	0	0	0	0	0	1	0	0	Neotropic
334	Atherurus_africanus	1	0	0	0	0	0	0	0	0	Afrotropic
335	Atherurus_macrourus	0	0	0	0.829670368	0	0	0	0	0.170329632	Indo-Malay
336	Atilax_paludinosus	1	0	0	0	0	0	0	0	0	Afrotropic
337	Atlantoxerus_getulus	0	0	0	0	0	0	0	0	1	Palearctic
338	Auliscomys_boliviensis	0	0	0	0	0	0	1	0	0	Neotropic
339	Auliscomys_pictus	0	0	0	0	0	0	1	0	0	Neotropic
340	Auliscomys_sublimis	0	0	0	0	0	0	1	0	0	Neotropic
341	Avahi_betsileo	1	0	0	0	0	0	0	0	0	Afrotropic
342	Avahi_cleesei	1	0	0	0	0	0	0	0	0	Afrotropic
343	Avahi_laniger	1	0	0	0	0	0	0	0	0	Afrotropic
344	Avahi_meridionalis	1	0	0	0	0	0	0	0	0	Afrotropic
345	Avahi_occidentalis	1	0	0	0	0	0	0	0	0	Afrotropic
346	Avahi_peyrierasi	1	0	0	0	0	0	0	0	0	Afrotropic
347	Avahi_ramanantsoavanai	1	0	0	0	0	0	0	0	0	Afrotropic
348	Avahi_unicolor	1	0	0	0	0	0	0	0	0	Afrotropic
349	Axis_axis	0	0	0	1	0	0	0	0	0	Indo-Malay
350	Axis_calamianensis	0	0	0	1	0	0	0	0	0	Indo-Malay
351	Axis_kuhlii	0	0	0	1	0	0	0	0	0	Indo-Malay
352	Axis_porcinus	0	0	0	0.999220508	0	0	0	0	0.000779492	Indo-Malay
353	Babyrousa_babyrussa	0	0	1	0	0	0	0	0	0	Australasia
354	Babyrousa_celebensis	0	0	1	0	0	0	0	0	0	Australasia
355	Babyrousa_togeanensis	0	0	1	0	0	0	0	0	0	Australasia
356	Baiomys_musculus	0	0	0	0	0	0.001408225	0.998591775	0	0	Neotropic
357	Baiomys_taylori	0	0	0	0	0	0.798998529	0	0	0.201001471	Nearctic
358	Baiyankamys_habbema	0	0	1	0	0	0	0	0	0	Australasia
359	Baiyankamys_shawmayeri	0	0	1	0	0	0	0	0	0	Australasia
360	Balaena_mysticetus	0	0	0	0	1	0	0	0	0	Marine
361	Balaenoptera_acutorostrata	0	0	0	0	1	0	0	0	0	Marine
362	Balaenoptera_bonaerensis	0	0	0	0	1	0	0	0	0	Marine
363	Balaenoptera_borealis	0	0	0	0	1	0	0	0	0	Marine
364	Balaenoptera_edeni	0	0	0	0	1	0	0	0	0	Marine
365	Balaenoptera_musculus	0	0	0	0	1	0	0	0	0	Marine
366	Balaenoptera_omurai	0	0	0	0	1	0	0	0	0	Marine
367	Balaenoptera_physalus	0	0	0	0	1	0	0	0	0	Marine
368	Balantiopteryx_infusca	0	0	0	0	0	0	1	0	0	Neotropic
369	Balantiopteryx_io	0	0	0	0	0	0	1	0	0	Neotropic
370	Balantiopteryx_plicata	0	0	0	0	0	0.055328131	0.944671869	0	0	Neotropic
371	Balionycteris_maculata	0	0	0	1	0	0	0	0	0	Indo-Malay
372	Bandicota_bengalensis	3.39429e-06	0	0	0.98176589	0	0	0	0	0.018230715	Indo-Malay
373	Bandicota_indica	0	0	0	0.949751222	0	0	0	0	0.050248778	Indo-Malay
374	Bandicota_savilei	0	0	0	1	0	0	0	0	0	Indo-Malay
375	Barbastella_barbastellus	0	0	0	0	0	0	0	0	1	Palearctic
376	Barbastella_leucomelas	0.002475489	0	0	0.118656447	0	0	0	0	0.878868064	Palearctic
377	Bassaricyon_alleni	0	0	0	0	0	0	1	0	0	Neotropic
378	Bassaricyon_beddardi	0	0	0	0	0	0	1	0	0	Neotropic
379	Bassaricyon_gabbii	0	0	0	0	0	0	1	0	0	Neotropic
380	Bassaricyon_lasius	0	0	0	0	0	0	1	0	0	Neotropic
381	Bassaricyon_pauli	0	0	0	0	0	0	1	0	0	Neotropic
382	Bassariscus_astutus	0	0	0	0	0	0.885641201	0.114358799	0	0	Nearctic
383	Bassariscus_sumichrasti	0	0	0	0	0	0	1	0	0	Neotropic
384	Bathyergus_janetta	1	0	0	0	0	0	0	0	0	Afrotropic
385	Bathyergus_suillus	1	0	0	0	0	0	0	0	0	Afrotropic
386	Batomys_dentatus	0	0	0	1	0	0	0	0	0	Indo-Malay
387	Batomys_granti	0	0	0	1	0	0	0	0	0	Indo-Malay
388	Batomys_russatus	0	0	0	1	0	0	0	0	0	Indo-Malay
389	Batomys_salomonseni	0	0	0	1	0	0	0	0	0	Indo-Malay
390	Bauerus_dubiaquercus	0	0	0	0	0	0	1	0	0	Neotropic
391	Bdeogale_crassicauda	1	0	0	0	0	0	0	0	0	Afrotropic
392	Bdeogale_jacksoni	1	0	0	0	0	0	0	0	0	Afrotropic
393	Bdeogale_nigripes	1	0	0	0	0	0	0	0	0	Afrotropic
394	Bdeogale_omnivora	1	0	0	0	0	0	0	0	0	Afrotropic
395	Beamys_hindei	1	0	0	0	0	0	0	0	0	Afrotropic
396	Beatragus_hunteri	1	0	0	0	0	0	0	0	0	Afrotropic
397	Belomys_pearsonii	0	0	0	0.680144356	0	0	0	0	0.319855644	Indo-Malay
398	Berardius_arnuxii	0	0	0	0	1	0	0	0	0	Marine
399	Berardius_bairdii	0	0	0	0	1	0	0	0	0	Marine
400	Berylmys_berdmorei	0	0	0	1	0	0	0	0	0	Indo-Malay
401	Berylmys_bowersi	0	0	0	0.774379081	0	0	0	0	0.225620919	Indo-Malay
402	Berylmys_mackenziei	0	0	0	0.984479126	0	0	0	0	0.015520874	Indo-Malay
403	Berylmys_manipulus	0	0	0	0.964367074	0	0	0	0	0.035632926	Indo-Malay
404	Bettongia_gaimardi	0	0	1	0	0	0	0	0	0	Australasia
405	Bettongia_lesueur	0	0	1	0	0	0	0	0	0	Australasia
406	Bettongia_penicillata	0	0	1	0	0	0	0	0	0	Australasia
407	Bettongia_tropica	0	0	1	0	0	0	0	0	0	Australasia
408	Bibimys_chacoensis	0	0	0	0	0	0	1	0	0	Neotropic
409	Bibimys_labiosus	0	0	0	0	0	0	1	0	0	Neotropic
410	Bibimys_torresi	0	0	0	0	0	0	1	0	0	Neotropic
411	Bison_bison	0	0	0	0	0	1	0	0	0	Nearctic
412	Bison_bonasus	0	0	0	0	0	0	0	0	1	Palearctic
413	Biswamoyopterus_biswasi	0	0	0	0.999977436	0	0	0	0	2.25639e-05	Indo-Malay
414	Blanfordimys_afghanus	0	0	0	0	0	0	0	0	1	Palearctic
415	Blanfordimys_bucharensis	0	0	0	0	0	0	0	0	1	Palearctic
416	Blarina_brevicauda	0	0	0	0	0	1	0	0	0	Nearctic
417	Blarina_carolinensis	0	0	0	0	0	0.999547353	0.000452647	0	0	Nearctic
418	Blarina_hylophaga	0	0	0	0	0	1	0	0	0	Nearctic
419	Blarinella_griselda	0	0	0	0.131604507	0	0	0	0	0.868395493	Palearctic
420	Blarinella_quadraticauda	0	0	0	0	0	0	0	0	1	Palearctic
421	Blarinella_wardi	0	0	0	0.61562519	0	0	0	0	0.38437481	Indo-Malay
422	Blarinomys_breviceps	0	0	0	0	0	0	1	0	0	Neotropic
423	Blastocerus_dichotomus	0	0	0	0	0	0	1	0	0	Neotropic
424	Bos_gaurus	0	0	0	0.978939217	0	0	0	0	0.021060783	Indo-Malay
425	Bos_javanicus	0	0	0.011077255	0.988922745	0	0	0	0	0	Indo-Malay
426	Bos_mutus	0	0	0	0	0	0	0	0	1	Palearctic
427	Bos_sauveli	0	0	0	1	0	0	0	0	0	Indo-Malay
428	Boselaphus_tragocamelus	0	0	0	0.999998835	0	0	0	0	1.16509e-06	Indo-Malay
429	Brachiones_przewalskii	0	0	0	0	0	0	0	0	1	Palearctic
430	Brachylagus_idahoensis	0	0	0	0	0	1	0	0	0	Nearctic
431	Brachyphylla_cavernarum	0	0	0	0	0	0	1	0	0	Neotropic
432	Brachyphylla_nana	0	0	0	0	0	0	1	0	0	Neotropic
433	Brachytarsomys_albicauda	1	0	0	0	0	0	0	0	0	Afrotropic
434	Brachytarsomys_villosa	1	0	0	0	0	0	0	0	0	Afrotropic
435	Brachyteles_arachnoides	0	0	0	0	0	0	1	0	0	Neotropic
436	Brachyteles_hypoxanthus	0	0	0	0	0	0	1	0	0	Neotropic
437	Brachyuromys_betsileoensis	1	0	0	0	0	0	0	0	0	Afrotropic
438	Brachyuromys_ramirohitra	1	0	0	0	0	0	0	0	0	Afrotropic
439	Bradypus_torquatus	0	0	0	0	0	0	1	0	0	Neotropic
440	Bradypus_tridactylus	0	0	0	0	0	0	1	0	0	Neotropic
441	Bradypus_variegatus	0	0	0	0	0	0	1	0	0	Neotropic
442	Brucepattersonius_albinasus	0	0	0	0	0	0	1	0	0	Neotropic
443	Brucepattersonius_griserufescens	0	0	0	0	0	0	1	0	0	Neotropic
444	Brucepattersonius_guarani	0	0	0	0	0	0	1	0	0	Neotropic
445	Brucepattersonius_igniventris	0	0	0	0	0	0	1	0	0	Neotropic
446	Brucepattersonius_iheringi	0	0	0	0	0	0	1	0	0	Neotropic
447	Brucepattersonius_misionensis	0	0	0	0	0	0	1	0	0	Neotropic
448	Brucepattersonius_paradisus	0	0	0	0	0	0	1	0	0	Neotropic
449	Brucepattersonius_soricinus	0	0	0	0	0	0	1	0	0	Neotropic
450	Bubalus_arnee	0	0	0	1	0	0	0	0	0	Indo-Malay
451	Bubalus_depressicornis	0	0	1	0	0	0	0	0	0	Australasia
452	Bubalus_mindorensis	0	0	0	1	0	0	0	0	0	Indo-Malay
453	Bubalus_quarlesi	0	0	1	0	0	0	0	0	0	Australasia
454	Budorcas_taxicolor	0	0	0	0.190429831	0	0	0	0	0.809570169	Palearctic
455	Bullimus_bagobus	0	0	0	1	0	0	0	0	0	Indo-Malay
456	Bullimus_gamay	0	0	0	1	0	0	0	0	0	Indo-Malay
457	Bullimus_luzonicus	0	0	0	1	0	0	0	0	0	Indo-Malay
458	Bunolagus_monticularis	1	0	0	0	0	0	0	0	0	Afrotropic
459	Bunomys_andrewsi	0	0	1	0	0	0	0	0	0	Australasia
460	Bunomys_chrysocomus	0	0	1	0	0	0	0	0	0	Australasia
461	Bunomys_coelestis	0	0	1	0	0	0	0	0	0	Australasia
462	Bunomys_fratrorum	0	0	1	0	0	0	0	0	0	Australasia
463	Bunomys_penitus	0	0	1	0	0	0	0	0	0	Australasia
464	Bunomys_prolatus	0	0	1	0	0	0	0	0	0	Australasia
465	Burramys_parvus	0	0	1	0	0	0	0	0	0	Australasia
466	Cabassous_centralis	0	0	0	0	0	0	1	0	0	Neotropic
467	Cabassous_chacoensis	0	0	0	0	0	0	1	0	0	Neotropic
468	Cabassous_tatouay	0	0	0	0	0	0	1	0	0	Neotropic
469	Cabassous_unicinctus	0	0	0	0	0	0	1	0	0	Neotropic
470	Cacajao_ayresi	0	0	0	0	0	0	1	0	0	Neotropic
471	Cacajao_calvus	0	0	0	0	0	0	1	0	0	Neotropic
472	Cacajao_hosomi	0	0	0	0	0	0	1	0	0	Neotropic
473	Cacajao_melanocephalus	0	0	0	0	0	0	1	0	0	Neotropic
474	Caenolestes_caniventer	0	0	0	0	0	0	1	0	0	Neotropic
475	Caenolestes_condorensis	0	0	0	0	0	0	1	0	0	Neotropic
476	Caenolestes_convelatus	0	0	0	0	0	0	1	0	0	Neotropic
477	Caenolestes_fuliginosus	0	0	0	0	0	0	1	0	0	Neotropic
478	Calcochloris_leucorhinus	1	0	0	0	0	0	0	0	0	Afrotropic
479	Calcochloris_obtusirostris	1	0	0	0	0	0	0	0	0	Afrotropic
480	Calcochloris_tytonis	1	0	0	0	0	0	0	0	0	Afrotropic
481	Callibella_humilis	0	0	0	0	0	0	1	0	0	Neotropic
482	Callicebus_aureipalatii	0	0	0	0	0	0	1	0	0	Neotropic
483	Callicebus_baptista	0	0	0	0	0	0	1	0	0	Neotropic
484	Callicebus_barbarabrownae	0	0	0	0	0	0	1	0	0	Neotropic
485	Callicebus_bernhardi	0	0	0	0	0	0	1	0	0	Neotropic
486	Callicebus_brunneus	0	0	0	0	0	0	1	0	0	Neotropic
487	Callicebus_caligatus	0	0	0	0	0	0	1	0	0	Neotropic
488	Callicebus_caquetensis	0	0	0	0	0	0	1	0	0	Neotropic
489	Callicebus_cinerascens	0	0	0	0	0	0	1	0	0	Neotropic
490	Callicebus_coimbrai	0	0	0	0	0	0	1	0	0	Neotropic
491	Callicebus_cupreus	0	0	0	0	0	0	1	0	0	Neotropic
492	Callicebus_discolor	0	0	0	0	0	0	1	0	0	Neotropic
493	Callicebus_donacophilus	0	0	0	0	0	0	1	0	0	Neotropic
494	Callicebus_dubius	0	0	0	0	0	0	1	0	0	Neotropic
495	Callicebus_hoffmannsi	0	0	0	0	0	0	1	0	0	Neotropic
496	Callicebus_lucifer	0	0	0	0	0	0	1	0	0	Neotropic
497	Callicebus_lugens	0	0	0	0	0	0	1	0	0	Neotropic
498	Callicebus_medemi	0	0	0	0	0	0	1	0	0	Neotropic
499	Callicebus_melanochir	0	0	0	0	0	0	1	0	0	Neotropic
500	Callicebus_modestus	0	0	0	0	0	0	1	0	0	Neotropic
501	Callicebus_moloch	0	0	0	0	0	0	1	0	0	Neotropic
502	Callicebus_nigrifrons	0	0	0	0	0	0	1	0	0	Neotropic
503	Callicebus_oenanthe	0	0	0	0	0	0	1	0	0	Neotropic
504	Callicebus_olallae	0	0	0	0	0	0	1	0	0	Neotropic
505	Callicebus_ornatus	0	0	0	0	0	0	1	0	0	Neotropic
506	Callicebus_pallescens	0	0	0	0	0	0	1	0	0	Neotropic
507	Callicebus_personatus	0	0	0	0	0	0	1	0	0	Neotropic
508	Callicebus_purinus	0	0	0	0	0	0	1	0	0	Neotropic
509	Callicebus_regulus	0	0	0	0	0	0	1	0	0	Neotropic
510	Callicebus_stephennashi	0	0	0	0	0	0	1	0	0	Neotropic
511	Callicebus_torquatus	0	0	0	0	0	0	1	0	0	Neotropic
512	Callimico_goeldii	0	0	0	0	0	0	1	0	0	Neotropic
513	Callistomys_pictus	0	0	0	0	0	0	1	0	0	Neotropic
514	Callithrix_aurita	0	0	0	0	0	0	1	0	0	Neotropic
515	Callithrix_flaviceps	0	0	0	0	0	0	1	0	0	Neotropic
516	Callithrix_geoffroyi	0	0	0	0	0	0	1	0	0	Neotropic
517	Callithrix_jacchus	0	0	0	0	0	0	1	0	0	Neotropic
518	Callithrix_kuhlii	0	0	0	0	0	0	1	0	0	Neotropic
519	Callithrix_penicillata	0	0	0	0	0	0	1	0	0	Neotropic
520	Callorhinus_ursinus	0	0	0	0	1	0	0	0	0	Marine
521	Callosciurus_adamsi	0	0	0	1	0	0	0	0	0	Indo-Malay
522	Callosciurus_albescens	0	0	0	1	0	0	0	0	0	Indo-Malay
523	Callosciurus_baluensis	0	0	0	1	0	0	0	0	0	Indo-Malay
524	Callosciurus_caniceps	0	0	0	0.994127306	0	0	0	0	0.005872694	Indo-Malay
525	Callosciurus_erythraeus	0	0	0	0.622609937	0	0	0	0	0.377390063	Indo-Malay
526	Callosciurus_finlaysonii	0	0	0	1	0	0	0	0	0	Indo-Malay
527	Callosciurus_inornatus	0	0	0	0.983115629	0	0	0	0	0.016884371	Indo-Malay
528	Callosciurus_melanogaster	0	0	0	1	0	0	0	0	0	Indo-Malay
529	Callosciurus_nigrovittatus	0	0	0	1	0	0	0	0	0	Indo-Malay
530	Callosciurus_notatus	0	0	0.003512618	0.996487382	0	0	0	0	0	Indo-Malay
531	Callosciurus_orestes	0	0	0	1	0	0	0	0	0	Indo-Malay
532	Callosciurus_phayrei	0	0	0	1	0	0	0	0	0	Indo-Malay
533	Callosciurus_prevostii	0	0	0.015650091	0.984349909	0	0	0	0	0	Indo-Malay
534	Callosciurus_pygerythrus	0	0	0	0.969039966	0	0	0	0	0.030960034	Indo-Malay
535	Callosciurus_quinquestriatus	0	0	0	0.735151342	0	0	0	0	0.264848658	Indo-Malay
536	Calomys_boliviae	0	0	0	0	0	0	1	0	0	Neotropic
537	Calomys_callidus	0	0	0	0	0	0	1	0	0	Neotropic
538	Calomys_callosus	0	0	0	0	0	0	1	0	0	Neotropic
539	Calomys_expulsus	0	0	0	0	0	0	1	0	0	Neotropic
540	Calomys_fecundus	0	0	0	0	0	0	1	0	0	Neotropic
541	Calomys_hummelincki	0	0	0	0	0	0	1	0	0	Neotropic
542	Calomys_laucha	0	0	0	0	0	0	1	0	0	Neotropic
543	Calomys_lepidus	0	0	0	0	0	0	1	0	0	Neotropic
544	Calomys_musculinus	0	0	0	0	0	0	1	0	0	Neotropic
545	Calomys_sorellus	0	0	0	0	0	0	1	0	0	Neotropic
546	Calomys_tener	0	0	0	0	0	0	1	0	0	Neotropic
547	Calomys_tocantinsi	0	0	0	0	0	0	1	0	0	Neotropic
548	Calomys_venustus	0	0	0	0	0	0	1	0	0	Neotropic
549	Calomyscus_bailwardi	0	0	0	0	0	0	0	0	1	Palearctic
550	Calomyscus_baluchi	0	0	0	0.051832539	0	0	0	0	0.948167461	Palearctic
551	Calomyscus_elburzensis	0	0	0	0	0	0	0	0	1	Palearctic
552	Calomyscus_grandis	0	0	0	0	0	0	0	0	1	Palearctic
553	Calomyscus_hotsoni	0	0	0	0	0	0	0	0	1	Palearctic
554	Calomyscus_mystax	0	0	0	0	0	0	0	0	1	Palearctic
555	Calomyscus_tsolovi	0	0	0	0	0	0	0	0	1	Palearctic
556	Calomyscus_urartensis	0	0	0	0	0	0	0	0	1	Palearctic
557	Caluromys_derbianus	0	0	0	0	0	0.0001392	0.9998608	0	0	Neotropic
558	Caluromys_lanatus	0	0	0	0	0	0	1	0	0	Neotropic
559	Caluromys_philander	0	0	0	0	0	0	1	0	0	Neotropic
560	Caluromysiops_irrupta	0	0	0	0	0	0	1	0	0	Neotropic
561	Calyptophractus_retusus	0	0	0	0	0	0	1	0	0	Neotropic
562	Camelus_ferus	0	0	0	0	0	0	0	0	1	Palearctic
563	Canis_adustus	1	0	0	0	0	0	0	0	0	Afrotropic
564	Canis_aureus	0.279604078	0	0	0.174433612	0	0	0	0	0.54596231	Palearctic
565	Canis_latrans	0	0	0	0	0	0.961585988	0.038414012	0	0	Nearctic
566	Canis_lupus	0.006169294	0	0	0.010444761	0	0.276973639	0	0	0.706412306	Palearctic
567	Canis_mesomelas	1	0	0	0	0	0	0	0	0	Afrotropic
568	Canis_rufus	0	0	0	0	0	1	0	0	0	Nearctic
569	Canis_simensis	1	0	0	0	0	0	0	0	0	Afrotropic
570	Cannomys_badius	0	0	0	0.998723427	0	0	0	0	0.001276573	Indo-Malay
571	Cansumys_canus	0	0	0	0	0	0	0	0	1	Palearctic
572	Caperea_marginata	0	0	0	0	1	0	0	0	0	Marine
573	Capra_aegagrus	0	0	0	0.004013337	0	0	0	0	0.995986663	Palearctic
574	Capra_caucasica	0	0	0	0	0	0	0	0	1	Palearctic
575	Capra_cylindricornis	0	0	0	0	0	0	0	0	1	Palearctic
576	Capra_falconeri	0	0	0	0.087680878	0	0	0	0	0.912319122	Palearctic
577	Capra_ibex	0	0	0	0	0	0	0	0	1	Palearctic
578	Capra_nubiana	0.254359248	0	0	0	0	0	0	0	0.745640752	Palearctic
579	Capra_pyrenaica	0	0	0	0	0	0	0	0	1	Palearctic
580	Capra_sibirica	0	0	0	0.005064488	0	0	0	0	0.994935512	Palearctic
581	Capra_walie	1	0	0	0	0	0	0	0	0	Afrotropic
582	Capreolus_capreolus	0	0	0	0	0	0	0	0	1	Palearctic
583	Capreolus_pygargus	0	0	0	0	0	0	0	0	1	Palearctic
584	Capricornis_crispus	0	0	0	0	0	0	0	0	1	Palearctic
585	Capricornis_milneedwardsii	0	0	0	0.546397765	0	0	0	0	0.453602235	Indo-Malay
586	Capricornis_rubidus	0	0	0	0.895799256	0	0	0	0	0.104200744	Indo-Malay
587	Capricornis_sumatraensis	0	0	0	1	0	0	0	0	0	Indo-Malay
588	Capricornis_swinhoei	0	0	0	1	0	0	0	0	0	Indo-Malay
589	Capricornis_thar	0	0	0	0.786358317	0	0	0	0	0.213641683	Indo-Malay
590	Caprolagus_hispidus	0	0	0	1	0	0	0	0	0	Indo-Malay
591	Capromys_pilorides	0	0	0	0	0	0	1	0	0	Neotropic
592	Caracal_aurata	1	0	0	0	0	0	0	0	0	Afrotropic
593	Caracal_caracal	0.613559011	0	0	0.053213619	0	0	0	0	0.333227369	Afrotropic
594	Cardiocranius_paradoxus	0	0	0	0	0	0	0	0	1	Palearctic
595	Cardioderma_cor	1	0	0	0	0	0	0	0	0	Afrotropic
596	Carollia_brevicauda	0	0	0	0	0	0	1	0	0	Neotropic
597	Carollia_castanea	0	0	0	0	0	0	1	0	0	Neotropic
598	Carollia_manu	0	0	0	0	0	0	1	0	0	Neotropic
599	Carollia_perspicillata	0	0	0	0	0	0	1	0	0	Neotropic
600	Carollia_sowelli	0	0	0	0	0	0.000162054	0.999837946	0	0	Neotropic
601	Carollia_subrufa	0	0	0	0	0	0	1	0	0	Neotropic
602	Carpitalpa_arendsi	1	0	0	0	0	0	0	0	0	Afrotropic
603	Carpomys_melanurus	0	0	0	1	0	0	0	0	0	Indo-Malay
604	Carpomys_phaeurus	0	0	0	1	0	0	0	0	0	Indo-Malay
605	Carterodon_sulcidens	0	0	0	0	0	0	1	0	0	Neotropic
606	Caryomys_eva	0	0	0	0	0	0	0	0	1	Palearctic
607	Caryomys_inez	0	0	0	0	0	0	0	0	1	Palearctic
608	Casinycteris_argynnis	1	0	0	0	0	0	0	0	0	Afrotropic
609	Castor_canadensis	0	0	0	0	0	1	0	0	0	Nearctic
610	Castor_fiber	0	0	0	0	0	0	0	0	1	Palearctic
611	Catagonus_wagneri	0	0	0	0	0	0	1	0	0	Neotropic
612	Cavia_aperea	0	0	0	0	0	0	1	0	0	Neotropic
613	Cavia_fulgida	0	0	0	0	0	0	1	0	0	Neotropic
614	Cavia_magna	0	0	0	0	0	0	1	0	0	Neotropic
615	Cavia_tschudii	0	0	0	0	0	0	1	0	0	Neotropic
616	Cebuella_pygmaea	0	0	0	0	0	0	1	0	0	Neotropic
617	Cebus_albifrons	0	0	0	0	0	0	1	0	0	Neotropic
618	Cebus_apella	0	0	0	0	0	0	1	0	0	Neotropic
619	Cebus_capucinus	0	0	0	0	0	0	1	0	0	Neotropic
620	Cebus_cay	0	0	0	0	0	0	1	0	0	Neotropic
621	Cebus_flavius	0	0	0	0	0	0	1	0	0	Neotropic
622	Cebus_kaapori	0	0	0	0	0	0	1	0	0	Neotropic
623	Cebus_libidinosus	0	0	0	0	0	0	1	0	0	Neotropic
624	Cebus_macrocephalus	0	0	0	0	0	0	1	0	0	Neotropic
625	Cebus_nigritus	0	0	0	0	0	0	1	0	0	Neotropic
626	Cebus_olivaceus	0	0	0	0	0	0	1	0	0	Neotropic
627	Cebus_robustus	0	0	0	0	0	0	1	0	0	Neotropic
628	Cebus_xanthosternos	0	0	0	0	0	0	1	0	0	Neotropic
629	Centronycteris_centralis	0	0	0	0	0	0	1	0	0	Neotropic
630	Centronycteris_maximiliani	0	0	0	0	0	0	1	0	0	Neotropic
631	Centurio_senex	0	0	0	0	0	0.035675652	0.964324348	0	0	Neotropic
632	Cephalophus_adersi	1	0	0	0	0	0	0	0	0	Afrotropic
633	Cephalophus_callipygus	1	0	0	0	0	0	0	0	0	Afrotropic
634	Cephalophus_dorsalis	1	0	0	0	0	0	0	0	0	Afrotropic
635	Cephalophus_harveyi	1	0	0	0	0	0	0	0	0	Afrotropic
636	Cephalophus_jentinki	1	0	0	0	0	0	0	0	0	Afrotropic
637	Cephalophus_leucogaster	1	0	0	0	0	0	0	0	0	Afrotropic
638	Cephalophus_natalensis	1	0	0	0	0	0	0	0	0	Afrotropic
639	Cephalophus_niger	1	0	0	0	0	0	0	0	0	Afrotropic
640	Cephalophus_nigrifrons	1	0	0	0	0	0	0	0	0	Afrotropic
641	Cephalophus_ogilbyi	1	0	0	0	0	0	0	0	0	Afrotropic
642	Cephalophus_rufilatus	1	0	0	0	0	0	0	0	0	Afrotropic
643	Cephalophus_silvicultor	1	0	0	0	0	0	0	0	0	Afrotropic
644	Cephalophus_spadix	1	0	0	0	0	0	0	0	0	Afrotropic
645	Cephalophus_weynsi	1	0	0	0	0	0	0	0	0	Afrotropic
646	Cephalophus_zebra	1	0	0	0	0	0	0	0	0	Afrotropic
647	Cephalorhynchus_commersonii	0	0	0	0	1	0	0	0	0	Marine
648	Cephalorhynchus_eutropia	0	0	0	0	1	0	0	0	0	Marine
649	Cephalorhynchus_heavisidii	0	0	0	0	1	0	0	0	0	Marine
650	Cephalorhynchus_hectori	0	0	0	0	1	0	0	0	0	Marine
651	Ceratotherium_simum	0.876350649	0	0	0	0	0	0	0	0.123649351	Afrotropic
652	Cercartetus_caudatus	0	0	1	0	0	0	0	0	0	Australasia
653	Cercartetus_concinnus	0	0	1	0	0	0	0	0	0	Australasia
654	Cercartetus_lepidus	0	0	1	0	0	0	0	0	0	Australasia
655	Cercartetus_nanus	0	0	1	0	0	0	0	0	0	Australasia
656	Cercocebus_agilis	1	0	0	0	0	0	0	0	0	Afrotropic
657	Cercocebus_atys	1	0	0	0	0	0	0	0	0	Afrotropic
658	Cercocebus_chrysogaster	1	0	0	0	0	0	0	0	0	Afrotropic
659	Cercocebus_galeritus	1	0	0	0	0	0	0	0	0	Afrotropic
660	Cercocebus_sanjei	1	0	0	0	0	0	0	0	0	Afrotropic
661	Cercocebus_torquatus	1	0	0	0	0	0	0	0	0	Afrotropic
662	Cercopithecus_ascanius	1	0	0	0	0	0	0	0	0	Afrotropic
663	Cercopithecus_campbelli	1	0	0	0	0	0	0	0	0	Afrotropic
664	Cercopithecus_cephus	1	0	0	0	0	0	0	0	0	Afrotropic
665	Cercopithecus_diana	1	0	0	0	0	0	0	0	0	Afrotropic
666	Cercopithecus_dryas	1	0	0	0	0	0	0	0	0	Afrotropic
667	Cercopithecus_erythrogaster	1	0	0	0	0	0	0	0	0	Afrotropic
668	Cercopithecus_erythrotis	1	0	0	0	0	0	0	0	0	Afrotropic
669	Cercopithecus_hamlyni	1	0	0	0	0	0	0	0	0	Afrotropic
670	Cercopithecus_lhoesti	1	0	0	0	0	0	0	0	0	Afrotropic
671	Cercopithecus_mitis	1	0	0	0	0	0	0	0	0	Afrotropic
672	Cercopithecus_mona	1	0	0	0	0	0	0	0	0	Afrotropic
673	Cercopithecus_neglectus	1	0	0	0	0	0	0	0	0	Afrotropic
674	Cercopithecus_nictitans	1	0	0	0	0	0	0	0	0	Afrotropic
675	Cercopithecus_petaurista	1	0	0	0	0	0	0	0	0	Afrotropic
676	Cercopithecus_pogonias	1	0	0	0	0	0	0	0	0	Afrotropic
677	Cercopithecus_preussi	1	0	0	0	0	0	0	0	0	Afrotropic
678	Cercopithecus_sclateri	1	0	0	0	0	0	0	0	0	Afrotropic
679	Cercopithecus_solatus	1	0	0	0	0	0	0	0	0	Afrotropic
680	Cerdocyon_thous	0	0	0	0	0	0	1	0	0	Neotropic
681	Cerradomys_andersoni	0	0	0	0	0	0	1	0	0	Neotropic
682	Cerradomys_maracajuensis	0	0	0	0	0	0	1	0	0	Neotropic
683	Cerradomys_marinhus	0	0	0	0	0	0	1	0	0	Neotropic
684	Cerradomys_scotti	0	0	0	0	0	0	1	0	0	Neotropic
685	Cerradomys_subflavus	0	0	0	0	0	0	1	0	0	Neotropic
686	Cervus_elaphus	0	0	0	0.002664274	0	0.131662837	0	0	0.865672889	Palearctic
687	Cervus_nippon	0	0	0	0.031819481	0	0	0	0	0.968180519	Palearctic
688	Chacodelphys_formosa	0	0	0	0	0	0	1	0	0	Neotropic
689	Chaetocauda_sichuanensis	0	0	0	0	0	0	0	0	1	Palearctic
690	Chaetodipus_arenarius	0	0	0	0	0	0.98666112	0.01333888	0	0	Nearctic
691	Chaetodipus_artus	0	0	0	0	0	0.391979928	0.608020072	0	0	Neotropic
692	Chaetodipus_baileyi	0	0	0	0	0	0.995801938	0.004198062	0	0	Nearctic
693	Chaetodipus_californicus	0	0	0	0	0	1	0	0	0	Nearctic
694	Chaetodipus_dalquesti	0	0	0	0	0	0.352788656	0.647211344	0	0	Neotropic
695	Chaetodipus_eremicus	0	0	0	0	0	0.999605626	0.000394374	0	0	Nearctic
696	Chaetodipus_fallax	0	0	0	0	0	1	0	0	0	Nearctic
697	Chaetodipus_formosus	0	0	0	0	0	1	0	0	0	Nearctic
698	Chaetodipus_goldmani	0	0	0	0	0	0.736027249	0.263972751	0	0	Nearctic
699	Chaetodipus_hispidus	0	0	0	0	0	0.986911493	0.013088507	0	0	Nearctic
700	Chaetodipus_intermedius	0	0	0	0	0	1	0	0	0	Nearctic
701	Chaetodipus_lineatus	0	0	0	0	0	0.976043481	0.023956519	0	0	Nearctic
702	Chaetodipus_nelsoni	0	0	0	0	0	0.984955002	0.015044998	0	0	Nearctic
703	Chaetodipus_penicillatus	0	0	0	0	0	0.999096162	0.000903838	0	0	Nearctic
704	Chaetodipus_pernix	0	0	0	0	0	0.483086437	0.516913563	0	0	Neotropic
705	Chaetodipus_rudinoris	0	0	0	0	0	0.973734385	0.026265615	0	0	Nearctic
706	Chaetodipus_spinatus	0	0	0	0	0	0.937646166	0.062353834	0	0	Nearctic
707	Chaetomys_subspinosus	0	0	0	0	0	0	1	0	0	Neotropic
708	Chaetophractus_nationi	0	0	0	0	0	0	1	0	0	Neotropic
709	Chaetophractus_vellerosus	0	0	0	0	0	0	1	0	0	Neotropic
710	Chaetophractus_villosus	0	0	0	0	0	0	1	0	0	Neotropic
711	Chalinolobus_dwyeri	0	0	1	0	0	0	0	0	0	Australasia
712	Chalinolobus_gouldii	0	0	1	0	0	0	0	0	0	Australasia
713	Chalinolobus_morio	0	0	1	0	0	0	0	0	0	Australasia
714	Chalinolobus_neocaledonicus	0	0	1	0	0	0	0	0	0	Australasia
715	Chalinolobus_nigrogriseus	0	0	1	0	0	0	0	0	0	Australasia
716	Chalinolobus_picatus	0	0	1	0	0	0	0	0	0	Australasia
717	Chalinolobus_tuberculatus	0	0	1	0	0	0	0	0	0	Australasia
718	Cheirogaleus_adipicaudatus	1	0	0	0	0	0	0	0	0	Afrotropic
719	Cheirogaleus_crossleyi	1	0	0	0	0	0	0	0	0	Afrotropic
720	Cheirogaleus_major	1	0	0	0	0	0	0	0	0	Afrotropic
721	Cheirogaleus_medius	1	0	0	0	0	0	0	0	0	Afrotropic
722	Cheirogaleus_minusculus	1	0	0	0	0	0	0	0	0	Afrotropic
723	Cheirogaleus_ravus	1	0	0	0	0	0	0	0	0	Afrotropic
724	Cheirogaleus_sibreei	1	0	0	0	0	0	0	0	0	Afrotropic
725	Cheiromeles_parvidens	0	0	0.38736298	0.61263702	0	0	0	0	0	Indo-Malay
726	Cheiromeles_torquatus	0	0	0	1	0	0	0	0	0	Indo-Malay
727	Chelemys_delfini	0	0	0	0	0	0	1	0	0	Neotropic
728	Chelemys_macronyx	0	0	0	0	0	0	1	0	0	Neotropic
729	Chelemys_megalonyx	0	0	0	0	0	0	1	0	0	Neotropic
730	Chibchanomys_orcesi	0	0	0	0	0	0	1	0	0	Neotropic
731	Chibchanomys_trichotis	0	0	0	0	0	0	1	0	0	Neotropic
732	Chilomys_instans	0	0	0	0	0	0	1	0	0	Neotropic
733	Chilonatalus_micropus	0	0	0	0	0	0	1	0	0	Neotropic
734	Chilonatalus_tumidifrons	0	0	0	0	0	0	1	0	0	Neotropic
735	Chimarrogale_hantu	0	0	0	1	0	0	0	0	0	Indo-Malay
736	Chimarrogale_himalayica	0	0	0	0.334756605	0	0	0	0	0.665243395	Palearctic
737	Chimarrogale_phaeura	0	0	0	1	0	0	0	0	0	Indo-Malay
738	Chimarrogale_platycephalus	0	0	0	0	0	0	0	0	1	Palearctic
739	Chimarrogale_styani	0	0	0	0.037734482	0	0	0	0	0.962265518	Palearctic
740	Chimarrogale_sumatrana	0	0	0	1	0	0	0	0	0	Indo-Malay
741	Chinchilla_chinchilla	0	0	0	0	0	0	1	0	0	Neotropic
742	Chinchilla_lanigera	0	0	0	0	0	0	1	0	0	Neotropic
743	Chinchillula_sahamae	0	0	0	0	0	0	1	0	0	Neotropic
744	Chionomys_gud	0	0	0	0	0	0	0	0	1	Palearctic
745	Chionomys_nivalis	0	0	0	0	0	0	0	0	1	Palearctic
746	Chionomys_roberti	0	0	0	0	0	0	0	0	1	Palearctic
747	Chiroderma_doriae	0	0	0	0	0	0	1	0	0	Neotropic
748	Chiroderma_improvisum	0	0	0	0	0	0	1	0	0	Neotropic
749	Chiroderma_salvini	0	0	0	0	0	0.022017784	0.977982216	0	0	Neotropic
750	Chiroderma_trinitatum	0	0	0	0	0	0	1	0	0	Neotropic
751	Chiroderma_villosum	0	0	0	0	0	0.000136078	0.999863922	0	0	Neotropic
752	Chiromyscus_chiropus	0	0	0	1	0	0	0	0	0	Indo-Malay
753	Chironax_melanocephalus	0	0	0.005453978	0.994546022	0	0	0	0	0	Indo-Malay
754	Chironectes_minimus	0	0	0	0	0	0	1	0	0	Neotropic
755	Chiropodomys_calamianensis	0	0	0	1	0	0	0	0	0	Indo-Malay
756	Chiropodomys_gliroides	0	0	0	0.990189352	0	0	0	0	0.009810648	Indo-Malay
757	Chiropodomys_karlkoopmani	0	0	0	1	0	0	0	0	0	Indo-Malay
758	Chiropodomys_major	0	0	0	1	0	0	0	0	0	Indo-Malay
759	Chiropodomys_muroides	0	0	0	1	0	0	0	0	0	Indo-Malay
760	Chiropodomys_pusillus	0	0	0	1	0	0	0	0	0	Indo-Malay
761	Chiropotes_albinasus	0	0	0	0	0	0	1	0	0	Neotropic
762	Chiropotes_chiropotes	0	0	0	0	0	0	1	0	0	Neotropic
763	Chiropotes_satanas	0	0	0	0	0	0	1	0	0	Neotropic
764	Chiropotes_utahickae	0	0	0	0	0	0	1	0	0	Neotropic
765	Chiruromys_forbesi	0	0	1	0	0	0	0	0	0	Australasia
766	Chiruromys_lamia	0	0	1	0	0	0	0	0	0	Australasia
767	Chiruromys_vates	0	0	1	0	0	0	0	0	0	Australasia
768	Chlamyphorus_truncatus	0	0	0	0	0	0	1	0	0	Neotropic
769	Chlorocebus_aethiops	0.983344569	0	0	0	0	0	0	0	0.016655431	Afrotropic
770	Chlorocebus_cynosuros	1	0	0	0	0	0	0	0	0	Afrotropic
771	Chlorocebus_djamdjamensis	1	0	0	0	0	0	0	0	0	Afrotropic
772	Chlorocebus_pygerythrus	1	0	0	0	0	0	0	0	0	Afrotropic
773	Chlorocebus_sabaeus	1	0	0	0	0	0	0	0	0	Afrotropic
774	Chlorocebus_tantalus	1	0	0	0	0	0	0	0	0	Afrotropic
775	Chlorotalpa_duthieae	1	0	0	0	0	0	0	0	0	Afrotropic
776	Chlorotalpa_sclateri	1	0	0	0	0	0	0	0	0	Afrotropic
777	Chodsigoa_caovansunga	0	0	0	1	0	0	0	0	0	Indo-Malay
778	Chodsigoa_hypsibia	0	0	0	0	0	0	0	0	1	Palearctic
779	Chodsigoa_lamula	0	0	0	0	0	0	0	0	1	Palearctic
780	Chodsigoa_parca	0	0	0	0.337218329	0	0	0	0	0.662781671	Palearctic
781	Chodsigoa_parva	0	0	0	0	0	0	0	0	1	Palearctic
782	Chodsigoa_salenskii	0	0	0	0	0	0	0	0	1	Palearctic
783	Chodsigoa_smithii	0	0	0	0	0	0	0	0	1	Palearctic
784	Chodsigoa_sodalis	0	0	0	1	0	0	0	0	0	Indo-Malay
785	Choeroniscus_godmani	0	0	0	0	0	0.001757495	0.998242505	0	0	Neotropic
786	Choeroniscus_minor	0	0	0	0	0	0	1	0	0	Neotropic
787	Choeroniscus_periosus	0	0	0	0	0	0	1	0	0	Neotropic
788	Choeronycteris_mexicana	0	0	0	0	0	0.666873626	0.333126374	0	0	Nearctic
789	Choeropsis_liberiensis	1	0	0	0	0	0	0	0	0	Afrotropic
790	Choloepus_didactylus	0	0	0	0	0	0	1	0	0	Neotropic
791	Choloepus_hoffmanni	0	0	0	0	0	0	1	0	0	Neotropic
792	Chrotogale_owstoni	0	0	0	0.991399855	0	0	0	0	0.008600145	Indo-Malay
793	Chrotomys_gonzalesi	0	0	0	1	0	0	0	0	0	Indo-Malay
794	Chrotomys_mindorensis	0	0	0	1	0	0	0	0	0	Indo-Malay
795	Chrotomys_sibuyanensis	0	0	0	1	0	0	0	0	0	Indo-Malay
796	Chrotomys_silaceus	0	0	0	1	0	0	0	0	0	Indo-Malay
797	Chrotomys_whiteheadi	0	0	0	1	0	0	0	0	0	Indo-Malay
798	Chrotopterus_auritus	0	0	0	0	0	0	1	0	0	Neotropic
799	Chrysochloris_asiatica	1	0	0	0	0	0	0	0	0	Afrotropic
800	Chrysochloris_stuhlmanni	1	0	0	0	0	0	0	0	0	Afrotropic
801	Chrysochloris_visagiei	1	0	0	0	0	0	0	0	0	Afrotropic
802	Chrysocyon_brachyurus	0	0	0	0	0	0	1	0	0	Neotropic
803	Chrysospalax_trevelyani	1	0	0	0	0	0	0	0	0	Afrotropic
804	Chrysospalax_villosus	1	0	0	0	0	0	0	0	0	Afrotropic
805	Cistugo_lesueuri	1	0	0	0	0	0	0	0	0	Afrotropic
806	Cistugo_seabrae	1	0	0	0	0	0	0	0	0	Afrotropic
807	Civettictis_civetta	1	0	0	0	0	0	0	0	0	Afrotropic
808	Cloeotis_percivali	1	0	0	0	0	0	0	0	0	Afrotropic
809	Clyomys_bishopi	0	0	0	0	0	0	1	0	0	Neotropic
810	Clyomys_laticeps	0	0	0	0	0	0	1	0	0	Neotropic
811	Coccymys_albidens	0	0	1	0	0	0	0	0	0	Australasia
812	Coccymys_ruemmleri	0	0	1	0	0	0	0	0	0	Australasia
813	Coelops_frithii	0	0	0	0.986105123	0	0	0	0	0.013894877	Indo-Malay
814	Coelops_hirsutus	0	0	0	1	0	0	0	0	0	Indo-Malay
815	Coelops_robinsoni	0	0	0	1	0	0	0	0	0	Indo-Malay
816	Coendou_bicolor	0	0	0	0	0	0	1	0	0	Neotropic
817	Coendou_nycthemera	0	0	0	0	0	0	1	0	0	Neotropic
818	Coendou_prehensilis	0	0	0	0	0	0	1	0	0	Neotropic
819	Coendou_quichua	0	0	0	0	0	0	1	0	0	Neotropic
820	Coendou_rothschildi	0	0	0	0	0	0	1	0	0	Neotropic
821	Coendou_sanctamartae	0	0	0	0	0	0	1	0	0	Neotropic
822	Coleura_afra	0.998762498	0	0	0	0	0	0	0	0.001237502	Afrotropic
823	Coleura_seychellensis	1	0	0	0	0	0	0	0	0	Afrotropic
824	Colobus_angolensis	1	0	0	0	0	0	0	0	0	Afrotropic
825	Colobus_guereza	1	0	0	0	0	0	0	0	0	Afrotropic
826	Colobus_polykomos	1	0	0	0	0	0	0	0	0	Afrotropic
827	Colobus_satanas	1	0	0	0	0	0	0	0	0	Afrotropic
828	Colobus_vellerosus	1	0	0	0	0	0	0	0	0	Afrotropic
829	Colomys_goslingi	1	0	0	0	0	0	0	0	0	Afrotropic
830	Condylura_cristata	0	0	0	0	0	1	0	0	0	Nearctic
831	Conepatus_chinga	0	0	0	0	0	0	1	0	0	Neotropic
832	Conepatus_humboldtii	0	0	0	0	0	0	1	0	0	Neotropic
833	Conepatus_leuconotus	0	0	0	0	0	0.723699768	0.276300232	0	0	Nearctic
834	Conepatus_semistriatus	0	0	0	0	0	0	1	0	0	Neotropic
835	Congosorex_phillipsorum	1	0	0	0	0	0	0	0	0	Afrotropic
836	Congosorex_polli	1	0	0	0	0	0	0	0	0	Afrotropic
837	Congosorex_verheyeni	1	0	0	0	0	0	0	0	0	Afrotropic
838	Conilurus_penicillatus	0	0	1	0	0	0	0	0	0	Australasia
839	Connochaetes_gnou	1	0	0	0	0	0	0	0	0	Afrotropic
840	Connochaetes_taurinus	1	0	0	0	0	0	0	0	0	Afrotropic
841	Cormura_brevirostris	0	0	0	0	0	0	1	0	0	Neotropic
842	Corynorhinus_mexicanus	0	0	0	0	0	0.525976817	0.474023183	0	0	Nearctic
843	Corynorhinus_rafinesquii	0	0	0	0	0	0.985599442	0.014400558	0	0	Nearctic
844	Corynorhinus_townsendii	0	0	0	0	0	0.962897328	0.037102672	0	0	Nearctic
845	Craseonycteris_thonglongyai	0	0	0	1	0	0	0	0	0	Indo-Malay
846	Crateromys_australis	0	0	0	1	0	0	0	0	0	Indo-Malay
847	Crateromys_heaneyi	0	0	0	1	0	0	0	0	0	Indo-Malay
848	Crateromys_paulus	0	0	0	1	0	0	0	0	0	Indo-Malay
849	Crateromys_schadenbergi	0	0	0	1	0	0	0	0	0	Indo-Malay
850	Cratogeomys_castanops	0	0	0	0	0	1	0	0	0	Nearctic
851	Cratogeomys_fulvescens	0	0	0	0	0	0	1	0	0	Neotropic
852	Cratogeomys_fumosus	0	0	0	0	0	0.212913643	0.787086357	0	0	Neotropic
853	Cratogeomys_goldmani	0	0	0	0	0	0.994855922	0.005144078	0	0	Nearctic
854	Cratogeomys_merriami	0	0	0	0	0	0.162784217	0.837215783	0	0	Neotropic
855	Cratogeomys_perotensis	0	0	0	0	0	0.050048653	0.949951347	0	0	Neotropic
856	Cratogeomys_planiceps	0	0	0	0	0	0.0237481	0.9762519	0	0	Neotropic
857	Cremnomys_cutchicus	0	0	0	1	0	0	0	0	0	Indo-Malay
858	Cremnomys_elvira	0	0	0	1	0	0	0	0	0	Indo-Malay
859	Cricetomys_emini	1	0	0	0	0	0	0	0	0	Afrotropic
860	Cricetomys_gambianus	1	0	0	0	0	0	0	0	0	Afrotropic
861	Cricetulus_alticola	0	0	0	0.016605186	0	0	0	0	0.983394814	Palearctic
862	Cricetulus_barabensis	0	0	0	0	0	0	0	0	1	Palearctic
863	Cricetulus_kamensis	0	0	0	0	0	0	0	0	1	Palearctic
864	Cricetulus_lama	0	0	0	0.001894389	0	0	0	0	0.998105611	Palearctic
865	Cricetulus_longicaudatus	0	0	0	0	0	0	0	0	1	Palearctic
866	Cricetulus_migratorius	0	0	0	0.001393804	0	0	0	0	0.998606196	Palearctic
867	Cricetulus_sokolovi	0	0	0	0	0	0	0	0	1	Palearctic
868	Cricetulus_tibetanus	0	0	0	0	0	0	0	0	1	Palearctic
869	Cricetus_cricetus	0	0	0	0	0	0	0	0	1	Palearctic
870	Crocidura_aleksandrisi	0	0	0	0	0	0	0	0	1	Palearctic
871	Crocidura_allex	1	0	0	0	0	0	0	0	0	Afrotropic
872	Crocidura_andamanensis	0	0	0	1	0	0	0	0	0	Indo-Malay
873	Crocidura_ansellorum	1	0	0	0	0	0	0	0	0	Afrotropic
874	Crocidura_arabica	1	0	0	0	0	0	0	0	0	Afrotropic
875	Crocidura_arispa	0	0	0	0	0	0	0	0	1	Palearctic
876	Crocidura_armenica	0	0	0	0	0	0	0	0	1	Palearctic
877	Crocidura_attenuata	0	0	0	0.676117636	0	0	0	0	0.323882364	Indo-Malay
878	Crocidura_attila	1	0	0	0	0	0	0	0	0	Afrotropic
879	Crocidura_baileyi	1	0	0	0	0	0	0	0	0	Afrotropic
880	Crocidura_baluensis	0	0	0	1	0	0	0	0	0	Indo-Malay
881	Crocidura_batesi	1	0	0	0	0	0	0	0	0	Afrotropic
882	Crocidura_beatus	0	0	0	1	0	0	0	0	0	Indo-Malay
883	Crocidura_beccarii	0	0	0	1	0	0	0	0	0	Indo-Malay
884	Crocidura_bottegi	1	0	0	0	0	0	0	0	0	Afrotropic
885	Crocidura_bottegoides	1	0	0	0	0	0	0	0	0	Afrotropic
886	Crocidura_brunnea	0	0	0	1	0	0	0	0	0	Indo-Malay
887	Crocidura_buettikoferi	1	0	0	0	0	0	0	0	0	Afrotropic
888	Crocidura_caliginea	1	0	0	0	0	0	0	0	0	Afrotropic
889	Crocidura_canariensis	0	0	0	0	0	0	0	0	1	Palearctic
890	Crocidura_caspica	0	0	0	0	0	0	0	0	1	Palearctic
891	Crocidura_cinderella	0.999994636	0	0	0	0	0	0	0	5.36409e-06	Afrotropic
892	Crocidura_congobelgica	1	0	0	0	0	0	0	0	0	Afrotropic
893	Crocidura_crenata	1	0	0	0	0	0	0	0	0	Afrotropic
894	Crocidura_crossei	1	0	0	0	0	0	0	0	0	Afrotropic
895	Crocidura_cyanea	1	0	0	0	0	0	0	0	0	Afrotropic
896	Crocidura_denti	1	0	0	0	0	0	0	0	0	Afrotropic
897	Crocidura_desperata	1	0	0	0	0	0	0	0	0	Afrotropic
898	Crocidura_dolichura	1	0	0	0	0	0	0	0	0	Afrotropic
899	Crocidura_douceti	1	0	0	0	0	0	0	0	0	Afrotropic
900	Crocidura_dsinezumi	0	0	0	0.002822454	0	0	0	0	0.997177546	Palearctic
901	Crocidura_eisentrauti	1	0	0	0	0	0	0	0	0	Afrotropic
902	Crocidura_elgonius	1	0	0	0	0	0	0	0	0	Afrotropic
903	Crocidura_elongata	0	0	1	0	0	0	0	0	0	Australasia
904	Crocidura_erica	1	0	0	0	0	0	0	0	0	Afrotropic
905	Crocidura_fischeri	1	0	0	0	0	0	0	0	0	Afrotropic
906	Crocidura_flavescens	1	0	0	0	0	0	0	0	0	Afrotropic
907	Crocidura_floweri	0	0	0	0	0	0	0	0	1	Palearctic
908	Crocidura_foetida	0	0	0	1	0	0	0	0	0	Indo-Malay
909	Crocidura_foxi	1	0	0	0	0	0	0	0	0	Afrotropic
910	Crocidura_fuliginosa	0	0	0	0.714776978	0	0	0	0	0.285223022	Indo-Malay
911	Crocidura_fulvastra	0.988685255	0	0	0	0	0	0	0	0.011314745	Afrotropic
912	Crocidura_fumosa	1	0	0	0	0	0	0	0	0	Afrotropic
913	Crocidura_fuscomurina	0.997452067	0	0	0	0	0	0	0	0.002547933	Afrotropic
914	Crocidura_glassi	1	0	0	0	0	0	0	0	0	Afrotropic
915	Crocidura_gmelini	0	0	0	0.017764458	0	0	0	0	0.982235542	Palearctic
916	Crocidura_goliath	1	0	0	0	0	0	0	0	0	Afrotropic
917	Crocidura_gracilipes	1	0	0	0	0	0	0	0	0	Afrotropic
918	Crocidura_grandiceps	1	0	0	0	0	0	0	0	0	Afrotropic
919	Crocidura_grandis	0	0	0	1	0	0	0	0	0	Indo-Malay
920	Crocidura_grassei	1	0	0	0	0	0	0	0	0	Afrotropic
921	Crocidura_grayi	0	0	0	1	0	0	0	0	0	Indo-Malay
922	Crocidura_greenwoodi	1	0	0	0	0	0	0	0	0	Afrotropic
923	Crocidura_harenna	1	0	0	0	0	0	0	0	0	Afrotropic
924	Crocidura_hikmiya	0	0	0	1	0	0	0	0	0	Indo-Malay
925	Crocidura_hildegardeae	1	0	0	0	0	0	0	0	0	Afrotropic
926	Crocidura_hilliana	0	0	0	1	0	0	0	0	0	Indo-Malay
927	Crocidura_hirta	1	0	0	0	0	0	0	0	0	Afrotropic
928	Crocidura_hispida	0	0	0	1	0	0	0	0	0	Indo-Malay
929	Crocidura_horsfieldii	0	0	0	0.723034936	0	0	0	0	0.276965064	Indo-Malay
930	Crocidura_hutanis	0	0	0	1	0	0	0	0	0	Indo-Malay
931	Crocidura_indochinensis	0	0	0	0.968380861	0	0	0	0	0.031619139	Indo-Malay
932	Crocidura_jacksoni	1	0	0	0	0	0	0	0	0	Afrotropic
933	Crocidura_jenkinsi	0	0	0	1	0	0	0	0	0	Indo-Malay
934	Crocidura_jouvenetae	1	0	0	0	0	0	0	0	0	Afrotropic
935	Crocidura_katinka	0	0	0	0	0	0	0	0	1	Palearctic
936	Crocidura_kivuana	1	0	0	0	0	0	0	0	0	Afrotropic
937	Crocidura_lamottei	1	0	0	0	0	0	0	0	0	Afrotropic
938	Crocidura_lanosa	1	0	0	0	0	0	0	0	0	Afrotropic
939	Crocidura_lasiura	0	0	0	0	0	0	0	0	1	Palearctic
940	Crocidura_latona	1	0	0	0	0	0	0	0	0	Afrotropic
941	Crocidura_lea	0	0	1	0	0	0	0	0	0	Australasia
942	Crocidura_lepidura	0	0	0	1	0	0	0	0	0	Indo-Malay
943	Crocidura_leucodon	0	0	0	0	0	0	0	0	1	Palearctic
944	Crocidura_levicula	0	0	1	0	0	0	0	0	0	Australasia
945	Crocidura_littoralis	1	0	0	0	0	0	0	0	0	Afrotropic
946	Crocidura_longipes	1	0	0	0	0	0	0	0	0	Afrotropic
947	Crocidura_lucina	1	0	0	0	0	0	0	0	0	Afrotropic
948	Crocidura_ludia	1	0	0	0	0	0	0	0	0	Afrotropic
949	Crocidura_luna	1	0	0	0	0	0	0	0	0	Afrotropic
950	Crocidura_lusitania	0.740010668	0	0	0	0	0	0	0	0.259989332	Afrotropic
951	Crocidura_macarthuri	1	0	0	0	0	0	0	0	0	Afrotropic
952	Crocidura_macmillani	1	0	0	0	0	0	0	0	0	Afrotropic
953	Crocidura_macowi	1	0	0	0	0	0	0	0	0	Afrotropic
954	Crocidura_malayana	0	0	0	1	0	0	0	0	0	Indo-Malay
955	Crocidura_manengubae	1	0	0	0	0	0	0	0	0	Afrotropic
956	Crocidura_maquassiensis	1	0	0	0	0	0	0	0	0	Afrotropic
957	Crocidura_mariquensis	1	0	0	0	0	0	0	0	0	Afrotropic
958	Crocidura_maurisca	1	0	0	0	0	0	0	0	0	Afrotropic
959	Crocidura_maxi	0	0	0.394496686	0.605503314	0	0	0	0	0	Indo-Malay
960	Crocidura_mindorus	0	0	0	1	0	0	0	0	0	Indo-Malay
961	Crocidura_miya	0	0	0	1	0	0	0	0	0	Indo-Malay
962	Crocidura_monax	1	0	0	0	0	0	0	0	0	Afrotropic
963	Crocidura_monticola	0	0	0.054661063	0.945338937	0	0	0	0	0	Indo-Malay
964	Crocidura_montis	1	0	0	0	0	0	0	0	0	Afrotropic
965	Crocidura_muricauda	1	0	0	0	0	0	0	0	0	Afrotropic
966	Crocidura_musseri	0	0	1	0	0	0	0	0	0	Australasia
967	Crocidura_mutesae	1	0	0	0	0	0	0	0	0	Afrotropic
968	Crocidura_nana	1	0	0	0	0	0	0	0	0	Afrotropic
969	Crocidura_nanilla	0.999927355	0	0	0	0	0	0	0	7.26446e-05	Afrotropic
970	Crocidura_negligens	0	0	0	1	0	0	0	0	0	Indo-Malay
971	Crocidura_negrina	0	0	0	1	0	0	0	0	0	Indo-Malay
972	Crocidura_nicobarica	0	0	0	1	0	0	0	0	0	Indo-Malay
973	Crocidura_nigeriae	1	0	0	0	0	0	0	0	0	Afrotropic
974	Crocidura_nigricans	1	0	0	0	0	0	0	0	0	Afrotropic
975	Crocidura_nigripes	0	0	1	0	0	0	0	0	0	Australasia
976	Crocidura_nigrofusca	1	0	0	0	0	0	0	0	0	Afrotropic
977	Crocidura_nimbae	1	0	0	0	0	0	0	0	0	Afrotropic
978	Crocidura_niobe	1	0	0	0	0	0	0	0	0	Afrotropic
979	Crocidura_obscurior	1	0	0	0	0	0	0	0	0	Afrotropic
980	Crocidura_olivieri	0.99062361	0	0	0	0	0	0	0	0.00937639	Afrotropic
981	Crocidura_orientalis	0	0	0	1	0	0	0	0	0	Indo-Malay
982	Crocidura_orii	0	0	0	1	0	0	0	0	0	Indo-Malay
983	Crocidura_pachyura	0	0	0	0	0	0	0	0	1	Palearctic
984	Crocidura_palawanensis	0	0	0	1	0	0	0	0	0	Indo-Malay
985	Crocidura_paradoxura	0	0	0	1	0	0	0	0	0	Indo-Malay
986	Crocidura_parvipes	1	0	0	0	0	0	0	0	0	Afrotropic
987	Crocidura_pasha	0.914098709	0	0	0	0	0	0	0	0.085901291	Afrotropic
988	Crocidura_pergrisea	0	0	0	0	0	0	0	0	1	Palearctic
989	Crocidura_phaeura	1	0	0	0	0	0	0	0	0	Afrotropic
990	Crocidura_picea	1	0	0	0	0	0	0	0	0	Afrotropic
991	Crocidura_pitmani	1	0	0	0	0	0	0	0	0	Afrotropic
992	Crocidura_planiceps	1	0	0	0	0	0	0	0	0	Afrotropic
993	Crocidura_poensis	1	0	0	0	0	0	0	0	0	Afrotropic
994	Crocidura_polia	1	0	0	0	0	0	0	0	0	Afrotropic
995	Crocidura_pullata	0	0	0	0.424635188	0	0	0	0	0.575364812	Palearctic
996	Crocidura_raineyi	1	0	0	0	0	0	0	0	0	Afrotropic
997	Crocidura_ramona	0	0	0	0	0	0	0	0	1	Palearctic
998	Crocidura_rapax	0	0	0	0.627632066	0	0	0	0	0.372367934	Indo-Malay
999	Crocidura_religiosa	0	0	0	0	0	0	0	0	1	Palearctic
1000	Crocidura_rhoditis	0	0	1	0	0	0	0	0	0	Australasia
1001	Crocidura_roosevelti	1	0	0	0	0	0	0	0	0	Afrotropic
1002	Crocidura_russula	0	0	0	0	0	0	0	0	1	Palearctic
1003	Crocidura_selina	1	0	0	0	0	0	0	0	0	Afrotropic
1004	Crocidura_serezkyensis	0	0	0	0	0	0	0	0	1	Palearctic
1005	Crocidura_shantungensis	0	0	0	0.030117041	0	0	0	0	0.969882959	Palearctic
1006	Crocidura_sibirica	0	0	0	0	0	0	0	0	1	Palearctic
1007	Crocidura_sicula	0	0	0	0	0	0	0	0	1	Palearctic
1008	Crocidura_silacea	1	0	0	0	0	0	0	0	0	Afrotropic
1009	Crocidura_smithii	1	0	0	0	0	0	0	0	0	Afrotropic
1010	Crocidura_somalica	0.996223	0	0	0	0	0	0	0	0.003777	Afrotropic
1011	Crocidura_stenocephala	1	0	0	0	0	0	0	0	0	Afrotropic
1012	Crocidura_suaveolens	3.73647e-05	0	0	0	0	0	0	0	0.999962635	Palearctic
1013	Crocidura_susiana	0	0	0	0	0	0	0	0	1	Palearctic
1014	Crocidura_tanakae	0	0	0	1	0	0	0	0	0	Indo-Malay
1015	Crocidura_tansaniana	1	0	0	0	0	0	0	0	0	Afrotropic
1016	Crocidura_tarella	1	0	0	0	0	0	0	0	0	Afrotropic
1017	Crocidura_tarfayensis	0	0	0	0	0	0	0	0	1	Palearctic
1018	Crocidura_telfordi	1	0	0	0	0	0	0	0	0	Afrotropic
1019	Crocidura_tenuis	0	1	0	0	0	0	0	0	0	Australasia
1020	Crocidura_thalia	1	0	0	0	0	0	0	0	0	Afrotropic
1021	Crocidura_theresae	1	0	0	0	0	0	0	0	0	Afrotropic
1022	Crocidura_thomensis	1	0	0	0	0	0	0	0	0	Afrotropic
1023	Crocidura_trichura	0	0	0	1	0	0	0	0	0	Indo-Malay
1024	Crocidura_turba	1	0	0	0	0	0	0	0	0	Afrotropic
1025	Crocidura_ultima	1	0	0	0	0	0	0	0	0	Afrotropic
1026	Crocidura_usambarae	1	0	0	0	0	0	0	0	0	Afrotropic
1027	Crocidura_viaria	0.838686296	0	0	0	0	0	0	0	0.161313704	Afrotropic
1028	Crocidura_virgata	1	0	0	0	0	0	0	0	0	Afrotropic
1029	Crocidura_voi	1	0	0	0	0	0	0	0	0	Afrotropic
1030	Crocidura_vorax	0	0	0	0.563214756	0	0	0	0	0.436785244	Indo-Malay
1031	Crocidura_vosmaeri	0	0	0	1	0	0	0	0	0	Indo-Malay
1032	Crocidura_watasei	0	0	0	1	0	0	0	0	0	Indo-Malay
1033	Crocidura_whitakeri	0	0	0	0	0	0	0	0	1	Palearctic
1034	Crocidura_wimmeri	1	0	0	0	0	0	0	0	0	Afrotropic
1035	Crocidura_wuchihensis	0	0	0	1	0	0	0	0	0	Indo-Malay
1036	Crocidura_xantippe	1	0	0	0	0	0	0	0	0	Afrotropic
1037	Crocidura_yankariensis	1	0	0	0	0	0	0	0	0	Afrotropic
1038	Crocidura_zaphiri	1	0	0	0	0	0	0	0	0	Afrotropic
1039	Crocidura_zarudnyi	0	0	0	0	0	0	0	0	1	Palearctic
1040	Crocidura_zimmeri	1	0	0	0	0	0	0	0	0	Afrotropic
1041	Crocidura_zimmermanni	0	0	0	0	0	0	0	0	1	Palearctic
1042	Crocuta_crocuta	0.999942687	0	0	0	0	0	0	0	5.73127e-05	Afrotropic
1043	Crossarchus_alexandri	1	0	0	0	0	0	0	0	0	Afrotropic
1044	Crossarchus_ansorgei	1	0	0	0	0	0	0	0	0	Afrotropic
1045	Crossarchus_obscurus	1	0	0	0	0	0	0	0	0	Afrotropic
1046	Crossarchus_platycephalus	1	0	0	0	0	0	0	0	0	Afrotropic
1047	Crossomys_moncktoni	0	0	1	0	0	0	0	0	0	Australasia
1048	Crunomys_celebensis	0	0	1	0	0	0	0	0	0	Australasia
1049	Crunomys_fallax	0	0	0	1	0	0	0	0	0	Indo-Malay
1050	Crunomys_melanius	0	0	0	1	0	0	0	0	0	Indo-Malay
1051	Crunomys_suncoides	0	0	0	1	0	0	0	0	0	Indo-Malay
1052	Cryptochloris_wintoni	1	0	0	0	0	0	0	0	0	Afrotropic
1053	Cryptochloris_zyli	1	0	0	0	0	0	0	0	0	Afrotropic
1054	Cryptomys_hottentotus	1	0	0	0	0	0	0	0	0	Afrotropic
1055	Cryptonanus_agricolai	0	0	0	0	0	0	1	0	0	Neotropic
1056	Cryptonanus_chacoensis	0	0	0	0	0	0	1	0	0	Neotropic
1057	Cryptonanus_guahybae	0	0	0	0	0	0	1	0	0	Neotropic
1058	Cryptonanus_unduaviensis	0	0	0	0	0	0	1	0	0	Neotropic
1059	Cryptoprocta_ferox	1	0	0	0	0	0	0	0	0	Afrotropic
1060	Cryptotis_alticola	0	0	0	0	0	0.183592868	0.816407132	0	0	Neotropic
1061	Cryptotis_brachyonyx	0	0	0	0	0	0	1	0	0	Neotropic
1062	Cryptotis_colombiana	0	0	0	0	0	0	1	0	0	Neotropic
1063	Cryptotis_endersi	0	0	0	0	0	0	1	0	0	Neotropic
1064	Cryptotis_equatoris	0	0	0	0	0	0	1	0	0	Neotropic
1065	Cryptotis_goldmani	0	0	0	0	0	0	1	0	0	Neotropic
1066	Cryptotis_goodwini	0	0	0	0	0	0	1	0	0	Neotropic
1067	Cryptotis_gracilis	0	0	0	0	0	0	1	0	0	Neotropic
1068	Cryptotis_griseoventris	0	0	0	0	0	0	1	0	0	Neotropic
1069	Cryptotis_hondurensis	0	0	0	0	0	0	1	0	0	Neotropic
1070	Cryptotis_magna	0	0	0	0	0	0	1	0	0	Neotropic
1071	Cryptotis_mayensis	0	0	0	0	0	0	1	0	0	Neotropic
1072	Cryptotis_medellinia	0	0	0	0	0	0	1	0	0	Neotropic
1073	Cryptotis_mera	0	0	0	0	0	0	1	0	0	Neotropic
1074	Cryptotis_meridensis	0	0	0	0	0	0	1	0	0	Neotropic
1075	Cryptotis_merriami	0	0	0	0	0	0	1	0	0	Neotropic
1076	Cryptotis_mexicana	0	0	0	0	0	0	1	0	0	Neotropic
1077	Cryptotis_montivaga	0	0	0	0	0	0	1	0	0	Neotropic
1078	Cryptotis_nelsoni	0	0	0	0	0	0	1	0	0	Neotropic
1079	Cryptotis_nigrescens	0	0	0	0	0	0	1	0	0	Neotropic
1080	Cryptotis_obscura	0	0	0	0	0	0.474713638	0.525286362	0	0	Neotropic
1081	Cryptotis_orophila	0	0	0	0	0	0	1	0	0	Neotropic
1082	Cryptotis_parva	0	0	0	0	0	0.917672819	0.082327181	0	0	Nearctic
1083	Cryptotis_peregrina	0	0	0	0	0	0	1	0	0	Neotropic
1084	Cryptotis_peruviensis	0	0	0	0	0	0	1	0	0	Neotropic
1085	Cryptotis_phillipsii	0	0	0	0	0	0	1	0	0	Neotropic
1086	Cryptotis_squamipes	0	0	0	0	0	0	1	0	0	Neotropic
1087	Cryptotis_tamensis	0	0	0	0	0	0	1	0	0	Neotropic
1088	Cryptotis_thomasi	0	0	0	0	0	0	1	0	0	Neotropic
1089	Cryptotis_tropicalis	0	0	0	0	0	0	1	0	0	Neotropic
1090	Ctenodactylus_gundi	0	0	0	0	0	0	0	0	1	Palearctic
1091	Ctenodactylus_vali	0	0	0	0	0	0	0	0	1	Palearctic
1092	Ctenomys_argentinus	0	0	0	0	0	0	1	0	0	Neotropic
1093	Ctenomys_australis	0	0	0	0	0	0	1	0	0	Neotropic
1094	Ctenomys_azarae	0	0	0	0	0	0	1	0	0	Neotropic
1095	Ctenomys_bergi	0	0	0	0	0	0	1	0	0	Neotropic
1096	Ctenomys_boliviensis	0	0	0	0	0	0	1	0	0	Neotropic
1097	Ctenomys_bonettoi	0	0	0	0	0	0	1	0	0	Neotropic
1098	Ctenomys_brasiliensis	0	0	0	0	0	0	1	0	0	Neotropic
1099	Ctenomys_budini	0	0	0	0	0	0	1	0	0	Neotropic
1100	Ctenomys_colburni	0	0	0	0	0	0	1	0	0	Neotropic
1101	Ctenomys_coludo	0	0	0	0	0	0	1	0	0	Neotropic
1102	Ctenomys_conoveri	0	0	0	0	0	0	1	0	0	Neotropic
1103	Ctenomys_coyhaiquensis	0	0	0	0	0	0	1	0	0	Neotropic
1104	Ctenomys_dorbignyi	0	0	0	0	0	0	1	0	0	Neotropic
1105	Ctenomys_dorsalis	0	0	0	0	0	0	1	0	0	Neotropic
1106	Ctenomys_emilianus	0	0	0	0	0	0	1	0	0	Neotropic
1107	Ctenomys_famosus	0	0	0	0	0	0	1	0	0	Neotropic
1108	Ctenomys_flamarioni	0	0	0	0	0	0	1	0	0	Neotropic
1109	Ctenomys_fochi	0	0	0	0	0	0	1	0	0	Neotropic
1110	Ctenomys_fodax	0	0	0	0	0	0	1	0	0	Neotropic
1111	Ctenomys_frater	0	0	0	0	0	0	1	0	0	Neotropic
1112	Ctenomys_fulvus	0	0	0	0	0	0	1	0	0	Neotropic
1113	Ctenomys_goodfellowi	0	0	0	0	0	0	1	0	0	Neotropic
1114	Ctenomys_haigi	0	0	0	0	0	0	1	0	0	Neotropic
1115	Ctenomys_johannis	0	0	0	0	0	0	1	0	0	Neotropic
1116	Ctenomys_juris	0	0	0	0	0	0	1	0	0	Neotropic
1117	Ctenomys_knighti	0	0	0	0	0	0	1	0	0	Neotropic
1118	Ctenomys_lami	0	0	0	0	0	0	1	0	0	Neotropic
1119	Ctenomys_latro	0	0	0	0	0	0	1	0	0	Neotropic
1120	Ctenomys_leucodon	0	0	0	0	0	0	1	0	0	Neotropic
1121	Ctenomys_lewisi	0	0	0	0	0	0	1	0	0	Neotropic
1122	Ctenomys_magellanicus	0	0	0	0	0	0	1	0	0	Neotropic
1123	Ctenomys_maulinus	0	0	0	0	0	0	1	0	0	Neotropic
1124	Ctenomys_mendocinus	0	0	0	0	0	0	1	0	0	Neotropic
1125	Ctenomys_minutus	0	0	0	0	0	0	1	0	0	Neotropic
1126	Ctenomys_occultus	0	0	0	0	0	0	1	0	0	Neotropic
1127	Ctenomys_opimus	0	0	0	0	0	0	1	0	0	Neotropic
1128	Ctenomys_osvaldoreigi	0	0	0	0	0	0	1	0	0	Neotropic
1129	Ctenomys_pearsoni	0	0	0	0	0	0	1	0	0	Neotropic
1130	Ctenomys_perrensi	0	0	0	0	0	0	1	0	0	Neotropic
1131	Ctenomys_peruanus	0	0	0	0	0	0	1	0	0	Neotropic
1132	Ctenomys_pilarensis	0	0	0	0	0	0	1	0	0	Neotropic
1133	Ctenomys_pontifex	0	0	0	0	0	0	1	0	0	Neotropic
1134	Ctenomys_porteousi	0	0	0	0	0	0	1	0	0	Neotropic
1135	Ctenomys_pundti	0	0	0	0	0	0	1	0	0	Neotropic
1136	Ctenomys_rionegrensis	0	0	0	0	0	0	1	0	0	Neotropic
1137	Ctenomys_roigi	0	0	0	0	0	0	1	0	0	Neotropic
1138	Ctenomys_saltarius	0	0	0	0	0	0	1	0	0	Neotropic
1139	Ctenomys_scagliai	0	0	0	0	0	0	1	0	0	Neotropic
1140	Ctenomys_sericeus	0	0	0	0	0	0	1	0	0	Neotropic
1141	Ctenomys_sociabilis	0	0	0	0	0	0	1	0	0	Neotropic
1142	Ctenomys_steinbachi	0	0	0	0	0	0	1	0	0	Neotropic
1143	Ctenomys_sylvanus	0	0	0	0	0	0	1	0	0	Neotropic
1144	Ctenomys_talarum	0	0	0	0	0	0	1	0	0	Neotropic
1145	Ctenomys_torquatus	0	0	0	0	0	0	1	0	0	Neotropic
1146	Ctenomys_tuconax	0	0	0	0	0	0	1	0	0	Neotropic
1147	Ctenomys_tucumanus	0	0	0	0	0	0	1	0	0	Neotropic
1148	Ctenomys_tulduco	0	0	0	0	0	0	1	0	0	Neotropic
1149	Ctenomys_validus	0	0	0	0	0	0	1	0	0	Neotropic
1150	Ctenomys_viperinus	0	0	0	0	0	0	1	0	0	Neotropic
1151	Ctenomys_yolandae	0	0	0	0	0	0	1	0	0	Neotropic
1152	Cuniculus_paca	0	0	0	0	0	0.000103764	0.999896236	0	0	Neotropic
1153	Cuniculus_taczanowskii	0	0	0	0	0	0	1	0	0	Neotropic
1154	Cuon_alpinus	0	0	0	0.319705174	0	0	0	0	0.680294826	Palearctic
1155	Cuscomys_ashaninka	0	0	0	0	0	0	1	0	0	Neotropic
1156	Cyclopes_didactylus	0	0	0	0	0	0	1	0	0	Neotropic
1157	Cynictis_penicillata	1	0	0	0	0	0	0	0	0	Afrotropic
1158	Cynocephalus_volans	0	0	0	1	0	0	0	0	0	Indo-Malay
1159	Cynogale_bennettii	0	0	0	1	0	0	0	0	0	Indo-Malay
1160	Cynomops_abrasus	0	0	0	0	0	0	1	0	0	Neotropic
1161	Cynomops_greenhalli	0	0	0	0	0	0	1	0	0	Neotropic
1162	Cynomops_mexicanus	0	0	0	0	0	0	1	0	0	Neotropic
1163	Cynomops_paranus	0	0	0	0	0	0	1	0	0	Neotropic
1164	Cynomops_planirostris	0	0	0	0	0	0	1	0	0	Neotropic
1165	Cynomys_gunnisoni	0	0	0	0	0	1	0	0	0	Nearctic
1166	Cynomys_leucurus	0	0	0	0	0	1	0	0	0	Nearctic
1167	Cynomys_ludovicianus	0	0	0	0	0	1	0	0	0	Nearctic
1168	Cynomys_mexicanus	0	0	0	0	0	1	0	0	0	Nearctic
1169	Cynomys_parvidens	0	0	0	0	0	1	0	0	0	Nearctic
1170	Cynopterus_brachyotis	0	0	0	0.993019563	0	0	0	0	0.006980437	Indo-Malay
1171	Cynopterus_horsfieldii	0	0	0.003111435	0.996888565	0	0	0	0	0	Indo-Malay
1172	Cynopterus_luzoniensis	0	0	0.366449962	0.633550038	0	0	0	0	0	Indo-Malay
1173	Cynopterus_minutus	0	0	0.115468424	0.884531576	0	0	0	0	0	Indo-Malay
1174	Cynopterus_nusatenggara	0	0	0.936659828	0.063340172	0	0	0	0	0	Australasia
1175	Cynopterus_sphinx	0	0	0.004378084	0.952363347	0	0	0	0	0.043258569	Indo-Malay
1176	Cynopterus_titthaecheilus	0	0	0.056003738	0.943996262	0	0	0	0	0	Indo-Malay
1177	Cystophora_cristata	0	0	0	0	1	0	0	0	0	Marine
1178	Cyttarops_alecto	0	0	0	0	0	0	1	0	0	Neotropic
1179	Dacnomys_millardi	0	0	0	0.835255173	0	0	0	0	0.164744827	Indo-Malay
1180	Dactylomys_boliviensis	0	0	0	0	0	0	1	0	0	Neotropic
1181	Dactylomys_dactylinus	0	0	0	0	0	0	1	0	0	Neotropic
1182	Dactylomys_peruanus	0	0	0	0	0	0	1	0	0	Neotropic
1183	Dactylonax_palpator	0	0	1	0	0	0	0	0	0	Australasia
1184	Dactylopsila_megalura	0	0	1	0	0	0	0	0	0	Australasia
1185	Dactylopsila_tatei	0	0	1	0	0	0	0	0	0	Australasia
1186	Dactylopsila_trivirgata	0	0	1	0	0	0	0	0	0	Australasia
1187	Dama_dama	0	0	0	0	0	0	0	0	1	Palearctic
1188	Dama_mesopotamica	0	0	0	0	0	0	0	0	1	Palearctic
1189	Damaliscus_lunatus	1	0	0	0	0	0	0	0	0	Afrotropic
1190	Damaliscus_pygargus	1	0	0	0	0	0	0	0	0	Afrotropic
1191	Dasycercus_blythi	0	0	1	0	0	0	0	0	0	Australasia
1192	Dasycercus_cristicauda	0	0	1	0	0	0	0	0	0	Australasia
1193	Dasykaluta_rosamondae	0	0	1	0	0	0	0	0	0	Australasia
1194	Dasymys_foxi	1	0	0	0	0	0	0	0	0	Afrotropic
1195	Dasymys_incomtus	1	0	0	0	0	0	0	0	0	Afrotropic
1196	Dasymys_montanus	1	0	0	0	0	0	0	0	0	Afrotropic
1197	Dasymys_nudipes	1	0	0	0	0	0	0	0	0	Afrotropic
1198	Dasymys_rufulus	1	0	0	0	0	0	0	0	0	Afrotropic
1199	Dasyprocta_azarae	0	0	0	0	0	0	1	0	0	Neotropic
1200	Dasyprocta_coibae	0	0	0	0	0	0	1	0	0	Neotropic
1201	Dasyprocta_cristata	0	0	0	0	0	0	1	0	0	Neotropic
1202	Dasyprocta_fuliginosa	0	0	0	0	0	0	1	0	0	Neotropic
1203	Dasyprocta_guamara	0	0	0	0	0	0	1	0	0	Neotropic
1204	Dasyprocta_kalinowskii	0	0	0	0	0	0	1	0	0	Neotropic
1205	Dasyprocta_leporina	0	0	0	0	0	0	1	0	0	Neotropic
1206	Dasyprocta_mexicana	0	0	0	0	0	0	1	0	0	Neotropic
1207	Dasyprocta_prymnolopha	0	0	0	0	0	0	1	0	0	Neotropic
1208	Dasyprocta_punctata	0	0	0	0	0	0	1	0	0	Neotropic
1209	Dasyprocta_ruatanica	0	0	0	0	0	0	1	0	0	Neotropic
1210	Dasypus_hybridus	0	0	0	0	0	0	1	0	0	Neotropic
1211	Dasypus_kappleri	0	0	0	0	0	0	1	0	0	Neotropic
1212	Dasypus_novemcinctus	0	0	0	0	0	0.175808313	0.824191687	0	0	Neotropic
1213	Dasypus_pilosus	0	0	0	0	0	0	1	0	0	Neotropic
1214	Dasypus_sabanicola	0	0	0	0	0	0	1	0	0	Neotropic
1215	Dasypus_septemcinctus	0	0	0	0	0	0	1	0	0	Neotropic
1216	Dasypus_yepesi	0	0	0	0	0	0	1	0	0	Neotropic
1217	Dasyuroides_byrnei	0	0	1	0	0	0	0	0	0	Australasia
1218	Dasyurus_albopunctatus	0	0	1	0	0	0	0	0	0	Australasia
1219	Dasyurus_geoffroii	0	1	0	0	0	0	0	0	0	Australasia
1220	Dasyurus_hallucatus	0	0	1	0	0	0	0	0	0	Australasia
1221	Dasyurus_maculatus	0	0	1	0	0	0	0	0	0	Australasia
1222	Dasyurus_spartacus	0	0	1	0	0	0	0	0	0	Australasia
1223	Dasyurus_viverrinus	0	0	1	0	0	0	0	0	0	Australasia
1224	Daubentonia_madagascariensis	1	0	0	0	0	0	0	0	0	Afrotropic
1225	Delanymys_brooksi	1	0	0	0	0	0	0	0	0	Afrotropic
1226	Delomys_collinus	0	0	0	0	0	0	1	0	0	Neotropic
1227	Delomys_dorsalis	0	0	0	0	0	0	1	0	0	Neotropic
1228	Delomys_sublineatus	0	0	0	0	0	0	1	0	0	Neotropic
1229	Delphinapterus_leucas	0	0	0	0	1	0	0	0	0	Marine
1230	Delphinus_capensis	0	0	0	0	1	0	0	0	0	Marine
1231	Delphinus_delphis	0	0	0	0	1	0	0	0	0	Marine
1232	Deltamys_kempi	0	0	0	0	0	0	1	0	0	Neotropic
1233	Dendrogale_melanura	0	0	0	1	0	0	0	0	0	Indo-Malay
1234	Dendrogale_murina	0	0	0	1	0	0	0	0	0	Indo-Malay
1235	Dendrohyrax_arboreus	1	0	0	0	0	0	0	0	0	Afrotropic
1236	Dendrohyrax_dorsalis	1	0	0	0	0	0	0	0	0	Afrotropic
1237	Dendrohyrax_validus	1	0	0	0	0	0	0	0	0	Afrotropic
1238	Dendrolagus_bennettianus	0	0	1	0	0	0	0	0	0	Australasia
1239	Dendrolagus_dorianus	0	0	1	0	0	0	0	0	0	Australasia
1240	Dendrolagus_goodfellowi	0	0	1	0	0	0	0	0	0	Australasia
1241	Dendrolagus_inustus	0	1	0	0	0	0	0	0	0	Australasia
1242	Dendrolagus_lumholtzi	0	0	1	0	0	0	0	0	0	Australasia
1243	Dendrolagus_matschiei	0	0	1	0	0	0	0	0	0	Australasia
1244	Dendrolagus_mayri	0	0	1	0	0	0	0	0	0	Australasia
1245	Dendrolagus_mbaiso	0	0	1	0	0	0	0	0	0	Australasia
1246	Dendrolagus_notatus	0	0	1	0	0	0	0	0	0	Australasia
1247	Dendrolagus_pulcherrimus	0	0	1	0	0	0	0	0	0	Australasia
1248	Dendrolagus_scottae	0	0	1	0	0	0	0	0	0	Australasia
1249	Dendrolagus_spadix	0	0	1	0	0	0	0	0	0	Australasia
1250	Dendrolagus_stellarum	0	0	1	0	0	0	0	0	0	Australasia
1251	Dendrolagus_ursinus	0	0	1	0	0	0	0	0	0	Australasia
1252	Dendromus_insignis	1	0	0	0	0	0	0	0	0	Afrotropic
1253	Dendromus_kahuziensis	1	0	0	0	0	0	0	0	0	Afrotropic
1254	Dendromus_kivu	1	0	0	0	0	0	0	0	0	Afrotropic
1255	Dendromus_lovati	1	0	0	0	0	0	0	0	0	Afrotropic
1256	Dendromus_melanotis	1	0	0	0	0	0	0	0	0	Afrotropic
1257	Dendromus_mesomelas	1	0	0	0	0	0	0	0	0	Afrotropic
1258	Dendromus_messorius	1	0	0	0	0	0	0	0	0	Afrotropic
1259	Dendromus_mystacalis	1	0	0	0	0	0	0	0	0	Afrotropic
1260	Dendromus_nyikae	1	0	0	0	0	0	0	0	0	Afrotropic
1261	Dendromus_oreas	1	0	0	0	0	0	0	0	0	Afrotropic
1262	Dendromus_vernayi	1	0	0	0	0	0	0	0	0	Afrotropic
1263	Dendroprionomys_rousseloti	1	0	0	0	0	0	0	0	0	Afrotropic
1264	Deomys_ferrugineus	1	0	0	0	0	0	0	0	0	Afrotropic
1265	Dephomys_defua	1	0	0	0	0	0	0	0	0	Afrotropic
1266	Desmana_moschata	0	0	0	0	0	0	0	0	1	Palearctic
1267	Desmodilliscus_braueri	0.746010185	0	0	0	0	0	0	0	0.253989815	Afrotropic
1268	Desmodillus_auricularis	1	0	0	0	0	0	0	0	0	Afrotropic
1269	Desmodus_rotundus	0	0	0	0	0	0.030774909	0.969225091	0	0	Neotropic
1270	Desmomys_harringtoni	1	0	0	0	0	0	0	0	0	Afrotropic
1271	Desmomys_yaldeni	1	0	0	0	0	0	0	0	0	Afrotropic
1272	Diaemus_youngi	0	0	0	0	0	0.0005352	0.9994648	0	0	Neotropic
1273	Dicerorhinus_sumatrensis	0	0	0	1	0	0	0	0	0	Indo-Malay
1274	Diceros_bicornis	1	0	0	0	0	0	0	0	0	Afrotropic
1275	Diclidurus_albus	0	0	0	0	0	0.001020656	0.998979344	0	0	Neotropic
1276	Diclidurus_ingens	0	0	0	0	0	0	1	0	0	Neotropic
1277	Diclidurus_isabellus	0	0	0	0	0	0	1	0	0	Neotropic
1278	Diclidurus_scutatus	0	0	0	0	0	0	1	0	0	Neotropic
1279	Dicrostonyx_groenlandicus	0	0	0	0	0	1	0	0	0	Nearctic
1280	Dicrostonyx_hudsonius	0	0	0	0	0	1	0	0	0	Nearctic
1281	Dicrostonyx_nelsoni	0	0	0	0	0	1	0	0	0	Nearctic
1282	Dicrostonyx_nunatakensis	0	0	0	0	0	1	0	0	0	Nearctic
1283	Dicrostonyx_richardsoni	0	0	0	0	0	1	0	0	0	Nearctic
1284	Dicrostonyx_torquatus	0	0	0	0	0	0	0	0	1	Palearctic
1285	Dicrostonyx_unalascensis	0	0	0	0	0	1	0	0	0	Nearctic
1286	Dicrostonyx_vinogradovi	0	0	0	0	0	0	0	0	1	Palearctic
1287	Didelphis_albiventris	0	0	0	0	0	0	1	0	0	Neotropic
1288	Didelphis_aurita	0	0	0	0	0	0	1	0	0	Neotropic
1289	Didelphis_imperfecta	0	0	0	0	0	0	1	0	0	Neotropic
1290	Didelphis_marsupialis	0	0	0	0	0	0.00419695	0.99580305	0	0	Neotropic
1291	Didelphis_pernigra	0	0	0	0	0	0	1	0	0	Neotropic
1292	Didelphis_virginiana	0	0	0	0	0	0.820466574	0.179533426	0	0	Nearctic
1293	Dinaromys_bogdanovi	0	0	0	0	0	0	0	0	1	Palearctic
1294	Dinomys_branickii	0	0	0	0	0	0	1	0	0	Neotropic
1295	Diomys_crumpi	0	0	0	1	0	0	0	0	0	Indo-Malay
1296	Diphylla_ecaudata	0	0	0	0	0	0.031252472	0.968747528	0	0	Neotropic
1297	Diplogale_hosei	0	0	0	1	0	0	0	0	0	Indo-Malay
1298	Diplomesodon_pulchellum	0	0	0	0	0	0	0	0	1	Palearctic
1299	Diplomys_caniceps	0	0	0	0	0	0	1	0	0	Neotropic
1300	Diplomys_labilis	0	0	0	0	0	0	1	0	0	Neotropic
1301	Diplothrix_legata	0	0	0	1	0	0	0	0	0	Indo-Malay
1302	Dipodomys_agilis	0	0	0	0	0	1	0	0	0	Nearctic
1303	Dipodomys_californicus	0	0	0	0	0	1	0	0	0	Nearctic
1304	Dipodomys_compactus	0	0	0	0	0	1	0	0	0	Nearctic
1305	Dipodomys_deserti	0	0	0	0	0	1	0	0	0	Nearctic
1306	Dipodomys_elator	0	0	0	0	0	1	0	0	0	Nearctic
1307	Dipodomys_gravipes	0	0	0	0	0	1	0	0	0	Nearctic
1308	Dipodomys_heermanni	0	0	0	0	0	1	0	0	0	Nearctic
1309	Dipodomys_ingens	0	0	0	0	0	1	0	0	0	Nearctic
1310	Dipodomys_insularis	0	0	0	0	0	1	0	0	0	Nearctic
1311	Dipodomys_margaritae	0	0	0	0	0	1	0	0	0	Nearctic
1312	Dipodomys_merriami	0	0	0	0	0	0.965746372	0.034253628	0	0	Nearctic
1313	Dipodomys_microps	0	0	0	0	0	1	0	0	0	Nearctic
1314	Dipodomys_nelsoni	0	0	0	0	0	1	0	0	0	Nearctic
1315	Dipodomys_nitratoides	0	0	0	0	0	1	0	0	0	Nearctic
1316	Dipodomys_ordii	0	0	0	0	0	0.992463291	0.007536709	0	0	Nearctic
1317	Dipodomys_panamintinus	0	0	0	0	0	1	0	0	0	Nearctic
1318	Dipodomys_phillipsii	0	0	0	0	0	0.608863275	0.391136725	0	0	Nearctic
1319	Dipodomys_simulans	0	0	0	0	0	0.993411124	0.006588876	0	0	Nearctic
1320	Dipodomys_spectabilis	0	0	0	0	0	1	0	0	0	Nearctic
1321	Dipodomys_stephensi	0	0	0	0	0	1	0	0	0	Nearctic
1322	Dipodomys_venustus	0	0	0	0	0	1	0	0	0	Nearctic
1323	Dipus_sagitta	0	0	0	0	0	0	0	0	1	Palearctic
1324	Distoechurus_pennatus	0	0	1	0	0	0	0	0	0	Australasia
1325	Dobsonia_anderseni	0	0	1	0	0	0	0	0	0	Australasia
1326	Dobsonia_beauforti	0	0	1	0	0	0	0	0	0	Australasia
1327	Dobsonia_chapmani	0	0	0	1	0	0	0	0	0	Indo-Malay
1328	Dobsonia_crenulata	0	0	1	0	0	0	0	0	0	Australasia
1329	Dobsonia_emersa	0	0	1	0	0	0	0	0	0	Australasia
1330	Dobsonia_exoleta	0	0	1	0	0	0	0	0	0	Australasia
1331	Dobsonia_inermis	0	0	1	0	0	0	0	0	0	Australasia
1332	Dobsonia_minor	0	0	1	0	0	0	0	0	0	Australasia
1333	Dobsonia_moluccensis	0	0	1	0	0	0	0	0	0	Australasia
1334	Dobsonia_pannietensis	0	0	1	0	0	0	0	0	0	Australasia
1335	Dobsonia_peronii	0	0	0.935866572	0.064133428	0	0	0	0	0	Australasia
1336	Dobsonia_praedatrix	0	0	1	0	0	0	0	0	0	Australasia
1337	Dobsonia_viridis	0	0	1	0	0	0	0	0	0	Australasia
1338	Dolichotis_patagonum	0	0	0	0	0	0	1	0	0	Neotropic
1339	Dolichotis_salinicola	0	0	0	0	0	0	1	0	0	Neotropic
1340	Dologale_dybowskii	1	0	0	0	0	0	0	0	0	Afrotropic
1341	Dorcatragus_megalotis	1	0	0	0	0	0	0	0	0	Afrotropic
1342	Dorcopsis_atrata	0	0	1	0	0	0	0	0	0	Australasia
1343	Dorcopsis_hageni	0	0	1	0	0	0	0	0	0	Australasia
1344	Dorcopsis_luctuosa	0	0	1	0	0	0	0	0	0	Australasia
1345	Dorcopsis_muelleri	0	0	1	0	0	0	0	0	0	Australasia
1346	Dorcopsulus_macleayi	0	0	1	0	0	0	0	0	0	Australasia
1347	Dorcopsulus_vanheurni	0	0	1	0	0	0	0	0	0	Australasia
1348	Dremomys_everetti	0	0	0	1	0	0	0	0	0	Indo-Malay
1349	Dremomys_gularis	0	0	0	0.770662629	0	0	0	0	0.229337371	Indo-Malay
1350	Dremomys_lokriah	0	0	0	0.590052256	0	0	0	0	0.409947744	Indo-Malay
1351	Dremomys_pernyi	0	0	0	0.356458995	0	0	0	0	0.643541005	Palearctic
1352	Dremomys_pyrrhomerus	0	0	0	0.347919794	0	0	0	0	0.652080206	Palearctic
1353	Dremomys_rufigenis	0	0	0	0.910655066	0	0	0	0	0.089344934	Indo-Malay
1354	Dromiciops_gliroides	0	0	0	0	0	0	1	0	0	Neotropic
1355	Dryomys_laniger	0	0	0	0	0	0	0	0	1	Palearctic
1356	Dryomys_niethammeri	0	0	0	0	0	0	0	0	1	Palearctic
1357	Dryomys_nitedula	0	0	0	0.00235599	0	0	0	0	0.99764401	Palearctic
1358	Dugong_dugon	0	0	0	0	1	0	0	0	0	Marine
1359	Dyacopterus_brooksi	0	0	0	1	0	0	0	0	0	Indo-Malay
1360	Dyacopterus_spadiceus	0	0	0	1	0	0	0	0	0	Indo-Malay
1361	Dymecodon_pilirostris	0	0	0	0	0	0	0	0	1	Palearctic
1362	Echimys_chrysurus	0	0	0	0	0	0	1	0	0	Neotropic
1363	Echimys_saturnus	0	0	0	0	0	0	1	0	0	Neotropic
1364	Echimys_vieirai	0	0	0	0	0	0	1	0	0	Neotropic
1365	Echinoprocta_rufescens	0	0	0	0	0	0	1	0	0	Neotropic
1366	Echinops_telfairi	1	0	0	0	0	0	0	0	0	Afrotropic
1367	Echinosorex_gymnura	0	0	0	1	0	0	0	0	0	Indo-Malay
1368	Echiothrix_centrosa	0	0	1	0	0	0	0	0	0	Australasia
1369	Echiothrix_leucura	0	0	1	0	0	0	0	0	0	Australasia
1370	Echymipera_clara	0	0	1	0	0	0	0	0	0	Australasia
1371	Echymipera_davidi	0	0	1	0	0	0	0	0	0	Australasia
1372	Echymipera_echinista	0	0	1	0	0	0	0	0	0	Australasia
1373	Echymipera_kalubu	0	0	1	0	0	0	0	0	0	Australasia
1374	Echymipera_rufescens	0	0	1	0	0	0	0	0	0	Australasia
1375	Ectophylla_alba	0	0	0	0	0	0	1	0	0	Neotropic
1376	Eidolon_dupreanum	1	0	0	0	0	0	0	0	0	Afrotropic
1377	Eidolon_helvum	0.999974078	0	0	0	0	0	0	0	2.59216e-05	Afrotropic
1378	Eira_barbara	0	0	0	0	0	0.006511412	0.993488588	0	0	Neotropic
1379	Elaphodus_cephalophus	0	0	0	0.320239121	0	0	0	0	0.679760879	Palearctic
1380	Elaphurus_davidianus	0	0	0	0	0	0	0	0	1	Palearctic
1381	Elephantulus_brachyrhynchus	1	0	0	0	0	0	0	0	0	Afrotropic
1382	Elephantulus_edwardii	1	0	0	0	0	0	0	0	0	Afrotropic
1383	Elephantulus_fuscipes	1	0	0	0	0	0	0	0	0	Afrotropic
1384	Elephantulus_fuscus	1	0	0	0	0	0	0	0	0	Afrotropic
1385	Elephantulus_intufi	1	0	0	0	0	0	0	0	0	Afrotropic
1386	Elephantulus_myurus	1	0	0	0	0	0	0	0	0	Afrotropic
1387	Elephantulus_pilicaudus	1	0	0	0	0	0	0	0	0	Afrotropic
1388	Elephantulus_revoili	1	0	0	0	0	0	0	0	0	Afrotropic
1389	Elephantulus_rozeti	0	0	0	0	0	0	0	0	1	Palearctic
1390	Elephantulus_rufescens	1	0	0	0	0	0	0	0	0	Afrotropic
1391	Elephantulus_rupestris	1	0	0	0	0	0	0	0	0	Afrotropic
1392	Elephas_maximus	0	0	0	1	0	0	0	0	0	Indo-Malay
1393	Eligmodontia_moreni	0	0	0	0	0	0	1	0	0	Neotropic
1394	Eligmodontia_morgani	0	0	0	0	0	0	1	0	0	Neotropic
1395	Eligmodontia_puerulus	0	0	0	0	0	0	1	0	0	Neotropic
1396	Eligmodontia_typus	0	0	0	0	0	0	1	0	0	Neotropic
1397	Eliomys_melanurus	0.097163346	0	0	0	0	0	0	0	0.902836654	Palearctic
1398	Eliomys_munbyanus	0	0	0	0	0	0	0	0	1	Palearctic
1399	Eliomys_quercinus	0	0	0	0	0	0	0	0	1	Palearctic
1400	Eliurus_antsingy	1	0	0	0	0	0	0	0	0	Afrotropic
1401	Eliurus_danieli	1	0	0	0	0	0	0	0	0	Afrotropic
1402	Eliurus_ellermani	1	0	0	0	0	0	0	0	0	Afrotropic
1403	Eliurus_grandidieri	1	0	0	0	0	0	0	0	0	Afrotropic
1404	Eliurus_majori	1	0	0	0	0	0	0	0	0	Afrotropic
1405	Eliurus_minor	1	0	0	0	0	0	0	0	0	Afrotropic
1406	Eliurus_myoxinus	1	0	0	0	0	0	0	0	0	Afrotropic
1407	Eliurus_penicillatus	1	0	0	0	0	0	0	0	0	Afrotropic
1408	Eliurus_petteri	1	0	0	0	0	0	0	0	0	Afrotropic
1409	Eliurus_tanala	1	0	0	0	0	0	0	0	0	Afrotropic
1410	Eliurus_webbi	1	0	0	0	0	0	0	0	0	Afrotropic
1411	Ellobius_alaicus	0	0	0	0	0	0	0	0	1	Palearctic
1412	Ellobius_fuscocapillus	0	0	0	0	0	0	0	0	1	Palearctic
1413	Ellobius_lutescens	0	0	0	0	0	0	0	0	1	Palearctic
1414	Ellobius_talpinus	0	0	0	0	0	0	0	0	1	Palearctic
1415	Ellobius_tancrei	0	0	0	0	0	0	0	0	1	Palearctic
1416	Emballonura_alecto	0	0	0.160411854	0.839588146	0	0	0	0	0	Indo-Malay
1417	Emballonura_atrata	1	0	0	0	0	0	0	0	0	Afrotropic
1418	Emballonura_beccarii	0	0	1	0	0	0	0	0	0	Australasia
1419	Emballonura_dianae	0	0	1	0	0	0	0	0	0	Australasia
1420	Emballonura_furax	0	0	1	0	0	0	0	0	0	Australasia
1421	Emballonura_monticola	0	0	0.102506718	0.897493282	0	0	0	0	0	Indo-Malay
1422	Emballonura_raffrayana	0	0	1	0	0	0	0	0	0	Australasia
1423	Emballonura_semicaudata	0	0	0	0	0	0	0	1	0	Oceania
1424	Emballonura_serii	0	0	1	0	0	0	0	0	0	Australasia
1425	Emballonura_tiavato	1	0	0	0	0	0	0	0	0	Afrotropic
1426	Enchisthenes_hartii	0	0	0	0	0	0.010484497	0.989515503	0	0	Neotropic
1427	Enhydra_lutris	0	0	0	0	0	0.839851748	0	0	0.160148252	Nearctic
1428	Eoglaucomys_fimbriatus	0	0	0	0.423398883	0	0	0	0	0.576601117	Palearctic
1429	Eolagurus_luteus	0	0	0	0	0	0	0	0	1	Palearctic
1430	Eolagurus_przewalskii	0	0	0	0	0	0	0	0	1	Palearctic
1431	Eonycteris_major	0	0	0	1	0	0	0	0	0	Indo-Malay
1432	Eonycteris_robusta	0	0	0	1	0	0	0	0	0	Indo-Malay
1433	Eonycteris_spelaea	0	0	0.064960602	0.93443988	0	0	0	0	0.000599518	Indo-Malay
1434	Eospalax_fontanierii	0	0	0	0	0	0	0	0	1	Palearctic
1435	Eospalax_rothschildi	0	0	0	0	0	0	0	0	1	Palearctic
1436	Eospalax_smithii	0	0	0	0	0	0	0	0	1	Palearctic
1437	Eothenomys_cachinus	0	0	0	0.597236848	0	0	0	0	0.402763152	Indo-Malay
1438	Eothenomys_chinensis	0	0	0	0	0	0	0	0	1	Palearctic
1439	Eothenomys_custos	0	0	0	0.027634339	0	0	0	0	0.972365661	Palearctic
1440	Eothenomys_melanogaster	0	0	0	0.307770797	0	0	0	0	0.692229203	Palearctic
1441	Eothenomys_miletus	0	0	0	0.197720191	0	0	0	0	0.802279809	Palearctic
1442	Eothenomys_olitor	0	0	0	0.133419079	0	0	0	0	0.866580921	Palearctic
1443	Eothenomys_proditor	0	0	0	0	0	0	0	0	1	Palearctic
1444	Eothenomys_wardi	0	0	0	0	0	0	0	0	1	Palearctic
1445	Eozapus_setchuanus	0	0	0	1.23139e-05	0	0	0	0	0.999987686	Palearctic
1446	Episoriculus_caudatus	0	0	0	0.370685653	0	0	0	0	0.629314347	Palearctic
1447	Episoriculus_fumidus	0	0	0	1	0	0	0	0	0	Indo-Malay
1448	Episoriculus_leucops	0	0	0	0.404912724	0	0	0	0	0.595087276	Palearctic
1449	Episoriculus_macrurus	0	0	0	0.344318042	0	0	0	0	0.655681958	Palearctic
1450	Epixerus_ebii	1	0	0	0	0	0	0	0	0	Afrotropic
1451	Epomophorus_angolensis	1	0	0	0	0	0	0	0	0	Afrotropic
1452	Epomophorus_anselli	1	0	0	0	0	0	0	0	0	Afrotropic
1453	Epomophorus_crypturus	1	0	0	0	0	0	0	0	0	Afrotropic
1454	Epomophorus_gambianus	1	0	0	0	0	0	0	0	0	Afrotropic
1455	Epomophorus_grandis	1	0	0	0	0	0	0	0	0	Afrotropic
1456	Epomophorus_labiatus	1	0	0	0	0	0	0	0	0	Afrotropic
1457	Epomophorus_minimus	1	0	0	0	0	0	0	0	0	Afrotropic
1458	Epomophorus_wahlbergi	1	0	0	0	0	0	0	0	0	Afrotropic
1459	Epomops_buettikoferi	1	0	0	0	0	0	0	0	0	Afrotropic
1460	Epomops_dobsonii	1	0	0	0	0	0	0	0	0	Afrotropic
1461	Epomops_franqueti	1	0	0	0	0	0	0	0	0	Afrotropic
1462	Eptesicus_andinus	0	0	0	0	0	0	1	0	0	Neotropic
1463	Eptesicus_bobrinskoi	0	0	0	0	0	0	0	0	1	Palearctic
1464	Eptesicus_bottae	0.088574147	0	0	0.011671965	0	0	0	0	0.899753888	Palearctic
1465	Eptesicus_brasiliensis	0	0	0	0	0	0	1	0	0	Neotropic
1466	Eptesicus_chiriquinus	0	0	0	0	0	0	1	0	0	Neotropic
1467	Eptesicus_diminutus	0	0	0	0	0	0	1	0	0	Neotropic
1468	Eptesicus_dimissus	0	0	0	1	0	0	0	0	0	Indo-Malay
1469	Eptesicus_floweri	0.891489008	0	0	0	0	0	0	0	0.108510992	Afrotropic
1470	Eptesicus_furinalis	0	0	0	0	0	0.001162797	0.998837203	0	0	Neotropic
1471	Eptesicus_fuscus	0	0	0	0	0	0.894916873	0.105083127	0	0	Nearctic
1472	Eptesicus_gobiensis	0	0	0	0.015257944	0	0	0	0	0.984742056	Palearctic
1473	Eptesicus_guadeloupensis	0	0	0	0	0	0	1	0	0	Neotropic
1474	Eptesicus_hottentotus	1	0	0	0	0	0	0	0	0	Afrotropic
1475	Eptesicus_innoxius	0	0	0	0	0	0	1	0	0	Neotropic
1476	Eptesicus_japonensis	0	0	0	0	0	0	0	0	1	Palearctic
1477	Eptesicus_malagasyensis	1	0	0	0	0	0	0	0	0	Afrotropic
1478	Eptesicus_matroka	1	0	0	0	0	0	0	0	0	Afrotropic
1479	Eptesicus_nasutus	0.260161095	0	0	0.017694728	0	0	0	0	0.722144177	Palearctic
1480	Eptesicus_nilssonii	0	0	0	0	0	0	0	0	1	Palearctic
1481	Eptesicus_pachyotis	0	0	0	0.070312756	0	0	0	0	0.929687244	Palearctic
1482	Eptesicus_platyops	1	0	0	0	0	0	0	0	0	Afrotropic
1483	Eptesicus_serotinus	0	0	0	0.106082639	0	0	0	0	0.893917361	Palearctic
1484	Eptesicus_tatei	0	0	0	0.994281505	0	0	0	0	0.005718495	Indo-Malay
1485	Equus_africanus	0.918800773	0	0	0	0	0	0	0	0.081199227	Afrotropic
1486	Equus_ferus	0	0	0	0	0	0	0	0	1	Palearctic
1487	Equus_grevyi	1	0	0	0	0	0	0	0	0	Afrotropic
1488	Equus_hemionus	0.007056086	0	0	0.076739698	0	0	0	0	0.916204216	Palearctic
1489	Equus_kiang	0	0	0	0.000547603	0	0	0	0	0.999452397	Palearctic
1490	Equus_quagga	1	0	0	0	0	0	0	0	0	Afrotropic
1491	Equus_zebra	1	0	0	0	0	0	0	0	0	Afrotropic
1492	Eremitalpa_granti	1	0	0	0	0	0	0	0	0	Afrotropic
1493	Eremodipus_lichtensteini	0	0	0	0	0	0	0	0	1	Palearctic
1494	Eremoryzomys_polius	0	0	0	0	0	0	1	0	0	Neotropic
1495	Erethizon_dorsatum	0	0	0	0	0	1	0	0	0	Nearctic
1496	Erignathus_barbatus	0	0	0	0	1	0	0	0	0	Marine
1497	Erinaceus_amurensis	0	0	0	0.079098271	0	0	0	0	0.920901729	Palearctic
1498	Erinaceus_concolor	0	0	0	0	0	0	0	0	1	Palearctic
1499	Erinaceus_europaeus	0	0	0	0	0	0	0	0	1	Palearctic
1500	Erinaceus_roumanicus	0	0	0	0	0	0	0	0	1	Palearctic
1501	Eropeplus_canus	0	0	1	0	0	0	0	0	0	Australasia
1502	Erophylla_bombifrons	0	0	0	0	0	0	1	0	0	Neotropic
1503	Erophylla_sezekorni	0	0	0	0	0	0	1	0	0	Neotropic
1504	Erythrocebus_patas	0.983273409	0	0	0	0	0	0	0	0.016726591	Afrotropic
1505	Eschrichtius_robustus	0	0	0	0	1	0	0	0	0	Marine
1506	Eubalaena_australis	0	0	0	0	1	0	0	0	0	Marine
1507	Eubalaena_glacialis	0	0	0	0	1	0	0	0	0	Marine
1508	Eubalaena_japonica	0	0	0	0	1	0	0	0	0	Marine
1509	Euchoreutes_naso	0	0	0	0	0	0	0	0	1	Palearctic
1510	Euderma_maculatum	0	0	0	0	0	1	0	0	0	Nearctic
1511	Eudiscopus_denticulus	0	0	0	1	0	0	0	0	0	Indo-Malay
1512	Eudorcas_albonotata	1	0	0	0	0	0	0	0	0	Afrotropic
1513	Eudorcas_rufifrons	0.999923156	0	0	0	0	0	0	0	7.68442e-05	Afrotropic
1514	Eudorcas_thomsonii	1	0	0	0	0	0	0	0	0	Afrotropic
1515	Eulemur_albifrons	1	0	0	0	0	0	0	0	0	Afrotropic
1516	Eulemur_cinereiceps	1	0	0	0	0	0	0	0	0	Afrotropic
1517	Eulemur_collaris	1	0	0	0	0	0	0	0	0	Afrotropic
1518	Eulemur_coronatus	1	0	0	0	0	0	0	0	0	Afrotropic
1519	Eulemur_flavifrons	1	0	0	0	0	0	0	0	0	Afrotropic
1520	Eulemur_fulvus	1	0	0	0	0	0	0	0	0	Afrotropic
1521	Eulemur_macaco	1	0	0	0	0	0	0	0	0	Afrotropic
1522	Eulemur_mongoz	1	0	0	0	0	0	0	0	0	Afrotropic
1523	Eulemur_rubriventer	1	0	0	0	0	0	0	0	0	Afrotropic
1524	Eulemur_rufifrons	1	0	0	0	0	0	0	0	0	Afrotropic
1525	Eulemur_rufus	1	0	0	0	0	0	0	0	0	Afrotropic
1526	Eulemur_sanfordi	1	0	0	0	0	0	0	0	0	Afrotropic
1527	Eumetopias_jubatus	0	0	0	0	1	0	0	0	0	Marine
1528	Eumops_auripendulus	0	0	0	0	0	0	1	0	0	Neotropic
1529	Eumops_bonariensis	0	0	0	0	0	0	1	0	0	Neotropic
1530	Eumops_dabbenei	0	0	0	0	0	0	1	0	0	Neotropic
1531	Eumops_floridanus	0	0	0	0	0	0.280646633	0.719353367	0	0	Neotropic
1532	Eumops_glaucinus	0	0	0	0	0	0	1	0	0	Neotropic
1533	Eumops_hansae	0	0	0	0	0	0	1	0	0	Neotropic
1534	Eumops_maurus	0	0	0	0	0	0	1	0	0	Neotropic
1535	Eumops_patagonicus	0	0	0	0	0	0	1	0	0	Neotropic
1536	Eumops_perotis	0	0	0	0	0	0.125695987	0.874304013	0	0	Neotropic
1537	Eumops_trumbulli	0	0	0	0	0	0	1	0	0	Neotropic
1538	Eumops_underwoodi	0	0	0	0	0	0.215266703	0.784733297	0	0	Neotropic
1539	Euneomys_chinchilloides	0	0	0	0	0	0	1	0	0	Neotropic
1540	Euneomys_fossor	0	0	0	0	0	0	1	0	0	Neotropic
1541	Euneomys_mordax	0	0	0	0	0	0	1	0	0	Neotropic
1542	Euneomys_petersoni	0	0	0	0	0	0	1	0	0	Neotropic
1543	Euoticus_elegantulus	1	0	0	0	0	0	0	0	0	Afrotropic
1544	Euoticus_pallidus	1	0	0	0	0	0	0	0	0	Afrotropic
1545	Eupetaurus_cinereus	0	0	0	0.096722615	0	0	0	0	0.903277385	Palearctic
1546	Euphractus_sexcinctus	0	0	0	0	0	0	1	0	0	Neotropic
1547	Eupleres_goudotii	1	0	0	0	0	0	0	0	0	Afrotropic
1548	Euroscaptor_grandis	0	0	0	0.313967555	0	0	0	0	0.686032445	Palearctic
1549	Euroscaptor_klossi	0	0	0	1	0	0	0	0	0	Indo-Malay
1550	Euroscaptor_longirostris	0	0	0	0.478914819	0	0	0	0	0.521085181	Palearctic
1551	Euroscaptor_micrura	0	0	0	0.968677257	0	0	0	0	0.031322743	Indo-Malay
1552	Euroscaptor_mizura	0	0	0	0	0	0	0	0	1	Palearctic
1553	Euroscaptor_parvidens	0	0	0	1	0	0	0	0	0	Indo-Malay
1554	Euryoryzomys_emmonsae	0	0	0	0	0	0	1	0	0	Neotropic
1555	Euryoryzomys_lamia	0	0	0	0	0	0	1	0	0	Neotropic
1556	Euryoryzomys_legatus	0	0	0	0	0	0	1	0	0	Neotropic
1557	Euryoryzomys_macconnelli	0	0	0	0	0	0	1	0	0	Neotropic
1558	Euryoryzomys_nitidus	0	0	0	0	0	0	1	0	0	Neotropic
1559	Euryoryzomys_russatus	0	0	0	0	0	0	1	0	0	Neotropic
1560	Euryzygomatomys_spinosus	0	0	0	0	0	0	1	0	0	Neotropic
1561	Exilisciurus_concinnus	0	0	0	1	0	0	0	0	0	Indo-Malay
1562	Exilisciurus_exilis	0	0	0	1	0	0	0	0	0	Indo-Malay
1563	Exilisciurus_whiteheadi	0	0	0	1	0	0	0	0	0	Indo-Malay
1564	Falsistrellus_affinis	0	0	0	0.695577081	0	0	0	0	0.304422919	Palearctic
1565	Falsistrellus_mackenziei	0	0	1	0	0	0	0	0	0	Australasia
1566	Falsistrellus_mordax	0	0	0	1	0	0	0	0	0	Indo-Malay
1567	Falsistrellus_petersi	0	0	0.518400003	0.481599997	0	0	0	0	0	Australasia
1568	Falsistrellus_tasmaniensis	0	0	1	0	0	0	0	0	0	Australasia
1569	Felis_chaus	0	0	0	0.622635197	NA	0	0	0	0.377364803	Indo-Malay
1570	Felis_margarita	0.073949552	0	0	0	0	0	0	0	0.926050448	Palearctic
1571	Felis_nigripes	1	0	0	0	0	0	0	0	0	Afrotropic
1572	Felis_silvestris	0.548821246	0	0	0.028190797	NA	0	0	0	0.422987957	Afrotropic
1573	Felovia_vae	0.924709337	0	0	0	0	0	0	0	0.075290663	Afrotropic
1574	Feresa_attenuata	0	0	0	0	1	0	0	0	0	Marine
1575	Feroculus_feroculus	0	0	0	1	0	0	0	0	0	Indo-Malay
1576	Fossa_fossana	1	0	0	0	0	0	0	0	0	Afrotropic
1577	Fukomys_anselli	1	0	0	0	0	0	0	0	0	Afrotropic
1578	Fukomys_bocagei	1	0	0	0	0	0	0	0	0	Afrotropic
1579	Fukomys_damarensis	1	0	0	0	0	0	0	0	0	Afrotropic
1580	Fukomys_darlingi	1	0	0	0	0	0	0	0	0	Afrotropic
1581	Fukomys_foxi	1	0	0	0	0	0	0	0	0	Afrotropic
1582	Fukomys_kafuensis	1	0	0	0	0	0	0	0	0	Afrotropic
1583	Fukomys_mechowi	1	0	0	0	0	0	0	0	0	Afrotropic
1584	Fukomys_ochraceocinereus	1	0	0	0	0	0	0	0	0	Afrotropic
1585	Fukomys_zechi	1	0	0	0	0	0	0	0	0	Afrotropic
1586	Funambulus_layardi	0	0	0	1	0	0	0	0	0	Indo-Malay
1587	Funambulus_palmarum	0	0	0	1	0	0	0	0	0	Indo-Malay
1588	Funambulus_pennantii	0	0	0	0.908516481	0	0	0	0	0.091483519	Indo-Malay
1589	Funambulus_sublineatus	0	0	0	1	0	0	0	0	0	Indo-Malay
1590	Funambulus_tristriatus	0	0	0	1	0	0	0	0	0	Indo-Malay
1591	Funisciurus_anerythrus	1	0	0	0	0	0	0	0	0	Afrotropic
1592	Funisciurus_bayonii	1	0	0	0	0	0	0	0	0	Afrotropic
1593	Funisciurus_carruthersi	1	0	0	0	0	0	0	0	0	Afrotropic
1594	Funisciurus_congicus	1	0	0	0	0	0	0	0	0	Afrotropic
1595	Funisciurus_duchaillui	1	0	0	0	0	0	0	0	0	Afrotropic
1596	Funisciurus_isabella	1	0	0	0	0	0	0	0	0	Afrotropic
1597	Funisciurus_lemniscatus	1	0	0	0	0	0	0	0	0	Afrotropic
1598	Funisciurus_leucogenys	1	0	0	0	0	0	0	0	0	Afrotropic
1599	Funisciurus_pyrropus	1	0	0	0	0	0	0	0	0	Afrotropic
1600	Funisciurus_substriatus	1	0	0	0	0	0	0	0	0	Afrotropic
1601	Furipterus_horrens	0	0	0	0	0	0	1	0	0	Neotropic
1602	Galago_gallarum	1	0	0	0	0	0	0	0	0	Afrotropic
1603	Galago_matschiei	1	0	0	0	0	0	0	0	0	Afrotropic
1604	Galago_moholi	1	0	0	0	0	0	0	0	0	Afrotropic
1605	Galago_senegalensis	1	0	0	0	0	0	0	0	0	Afrotropic
1606	Galagoides_cocos	1	0	0	0	0	0	0	0	0	Afrotropic
1607	Galagoides_demidovii	1	0	0	0	0	0	0	0	0	Afrotropic
1608	Galagoides_granti	1	0	0	0	0	0	0	0	0	Afrotropic
1609	Galagoides_nyasae	1	0	0	0	0	0	0	0	0	Afrotropic
1610	Galagoides_orinus	1	0	0	0	0	0	0	0	0	Afrotropic
1611	Galagoides_rondoensis	1	0	0	0	0	0	0	0	0	Afrotropic
1612	Galagoides_thomasi	1	0	0	0	0	0	0	0	0	Afrotropic
1613	Galagoides_zanzibaricus	1	0	0	0	0	0	0	0	0	Afrotropic
1614	Galea_flavidens	0	0	0	0	0	0	1	0	0	Neotropic
1615	Galea_monasteriensis	0	0	0	0	0	0	1	0	0	Neotropic
1616	Galea_musteloides	0	0	0	0	0	0	1	0	0	Neotropic
1617	Galea_spixii	0	0	0	0	0	0	1	0	0	Neotropic
1618	Galemys_pyrenaicus	0	0	0	0	0	0	0	0	1	Palearctic
1619	Galenomys_garleppi	0	0	0	0	0	0	1	0	0	Neotropic
1620	Galeopterus_variegatus	0	0	0	1	0	0	0	0	0	Indo-Malay
1621	Galictis_cuja	0	0	0	0	0	0	1	0	0	Neotropic
1622	Galictis_vittata	0	0	0	0	0	7.41605e-06	0.999992584	0	0	Neotropic
1623	Galidia_elegans	1	0	0	0	0	0	0	0	0	Afrotropic
1624	Galidictis_fasciata	1	0	0	0	0	0	0	0	0	Afrotropic
1625	Galidictis_grandidieri	1	0	0	0	0	0	0	0	0	Afrotropic
1626	Gazella_bennettii	0	0	0	0.561632037	0	0	0	0	0.438367963	Indo-Malay
1627	Gazella_cuvieri	0	0	0	0	0	0	0	0	1	Palearctic
1628	Gazella_dorcas	0.162983647	0	0	0	0	0	0	0	0.837016353	Palearctic
1629	Gazella_gazella	0.646092919	0	0	0	0	0	0	0	0.353907081	Afrotropic
1630	Gazella_leptoceros	0.00229607	0	0	0	0	0	0	0	0.99770393	Palearctic
1631	Gazella_spekei	1	0	0	0	0	0	0	0	0	Afrotropic
1632	Gazella_subgutturosa	0.011053528	0	0	0	0	0	0	0	0.988946472	Palearctic
1633	Genetta_abyssinica	1	0	0	0	0	0	0	0	0	Afrotropic
1634	Genetta_angolensis	1	0	0	0	0	0	0	0	0	Afrotropic
1635	Genetta_bourloni	1	0	0	0	0	0	0	0	0	Afrotropic
1636	Genetta_cristata	1	0	0	0	0	0	0	0	0	Afrotropic
1637	Genetta_genetta	0.803241443	0	0	0	0	0	0	0	0.196758557	Afrotropic
1638	Genetta_johnstoni	1	0	0	0	0	0	0	0	0	Afrotropic
1639	Genetta_maculata	1	0	0	0	0	0	0	0	0	Afrotropic
1640	Genetta_pardina	1	0	0	0	0	0	0	0	0	Afrotropic
1641	Genetta_piscivora	1	0	0	0	0	0	0	0	0	Afrotropic
1642	Genetta_poensis	1	0	0	0	0	0	0	0	0	Afrotropic
1643	Genetta_servalina	1	0	0	0	0	0	0	0	0	Afrotropic
1644	Genetta_thierryi	1	0	0	0	0	0	0	0	0	Afrotropic
1645	Genetta_tigrina	1	0	0	0	0	0	0	0	0	Afrotropic
1646	Genetta_victoriae	1	0	0	0	0	0	0	0	0	Afrotropic
1647	Geocapromys_brownii	0	0	0	0	0	0	1	0	0	Neotropic
1648	Geocapromys_ingrahami	0	0	0	0	0	0	1	0	0	Neotropic
1649	Geogale_aurita	1	0	0	0	0	0	0	0	0	Afrotropic
1650	Geomys_arenarius	0	0	0	0	0	1	0	0	0	Nearctic
1651	Geomys_attwateri	0	0	0	0	0	1	0	0	0	Nearctic
1652	Geomys_breviceps	0	0	0	0	0	1	0	0	0	Nearctic
1653	Geomys_bursarius	0	0	0	0	0	1	0	0	0	Nearctic
1654	Geomys_knoxjonesi	0	0	0	0	0	1	0	0	0	Nearctic
1655	Geomys_personatus	0	0	0	0	0	1	0	0	0	Nearctic
1656	Geomys_pinetis	0	0	0	0	0	1	0	0	0	Nearctic
1657	Geomys_texensis	0	0	0	0	0	1	0	0	0	Nearctic
1658	Geomys_tropicalis	0	0	0	0	0	0	1	0	0	Neotropic
1659	Georychus_capensis	1	0	0	0	0	0	0	0	0	Afrotropic
1660	Geoxus_valdivianus	0	0	0	0	0	0	1	0	0	Neotropic
1661	Gerbilliscus_afra	1	0	0	0	0	0	0	0	0	Afrotropic
1662	Gerbilliscus_boehmi	1	0	0	0	0	0	0	0	0	Afrotropic
1663	Gerbilliscus_brantsii	1	0	0	0	0	0	0	0	0	Afrotropic
1664	Gerbilliscus_gambiana	1	0	0	0	0	0	0	0	0	Afrotropic
1665	Gerbilliscus_guineae	1	0	0	0	0	0	0	0	0	Afrotropic
1666	Gerbilliscus_inclusus	1	0	0	0	0	0	0	0	0	Afrotropic
1667	Gerbilliscus_kempi	1	0	0	0	0	0	0	0	0	Afrotropic
1668	Gerbilliscus_leucogaster	1	0	0	0	0	0	0	0	0	Afrotropic
1669	Gerbilliscus_nigricaudus	1	0	0	0	0	0	0	0	0	Afrotropic
1670	Gerbilliscus_phillipsi	1	0	0	0	0	0	0	0	0	Afrotropic
1671	Gerbilliscus_robustus	0.993221611	0	0	0	0	0	0	0	0.006778389	Afrotropic
1672	Gerbilliscus_validus	1	0	0	0	0	0	0	0	0	Afrotropic
1673	Gerbillurus_paeba	1	0	0	0	0	0	0	0	0	Afrotropic
1674	Gerbillurus_setzeri	1	0	0	0	0	0	0	0	0	Afrotropic
1675	Gerbillurus_tytonis	1	0	0	0	0	0	0	0	0	Afrotropic
1676	Gerbillurus_vallinus	1	0	0	0	0	0	0	0	0	Afrotropic
1677	Gerbillus_acticola	1	0	0	0	0	0	0	0	0	Afrotropic
1678	Gerbillus_amoenus	0	0	0	0	0	0	0	0	1	Palearctic
1679	Gerbillus_andersoni	0	0	0	0	0	0	0	0	1	Palearctic
1680	Gerbillus_aquilus	0	0	0	0	0	0	0	0	1	Palearctic
1681	Gerbillus_bottai	1	0	0	0	0	0	0	0	0	Afrotropic
1682	Gerbillus_brockmani	1	0	0	0	0	0	0	0	0	Afrotropic
1683	Gerbillus_campestris	0.033935901	0	0	0	0	0	0	0	0.966064099	Palearctic
1684	Gerbillus_cheesmani	0.098208982	0	0	0	0	0	0	0	0.901791018	Palearctic
1685	Gerbillus_cosensis	1	0	0	0	0	0	0	0	0	Afrotropic
1686	Gerbillus_dasyurus	0.209863273	0	0	0	0	0	0	0	0.790136727	Palearctic
1687	Gerbillus_dunni	1	0	0	0	0	0	0	0	0	Afrotropic
1688	Gerbillus_famulus	1	0	0	0	0	0	0	0	0	Afrotropic
1689	Gerbillus_floweri	0	0	0	0	0	0	0	0	1	Palearctic
1690	Gerbillus_gerbillus	0.124619562	0	0	0	0	0	0	0	0.875380438	Palearctic
1691	Gerbillus_gleadowi	0	0	0	1	0	0	0	0	0	Indo-Malay
1692	Gerbillus_grobbeni	0	0	0	0	0	0	0	0	1	Palearctic
1693	Gerbillus_harwoodi	1	0	0	0	0	0	0	0	0	Afrotropic
1694	Gerbillus_henleyi	0.377820376	0	0	0	0	0	0	0	0.622179624	Palearctic
1695	Gerbillus_hesperinus	0	0	0	0	0	0	0	0	1	Palearctic
1696	Gerbillus_hoogstraali	0	0	0	0	0	0	0	0	1	Palearctic
1697	Gerbillus_jamesi	0	0	0	0	0	0	0	0	1	Palearctic
1698	Gerbillus_juliani	1	0	0	0	0	0	0	0	0	Afrotropic
1699	Gerbillus_latastei	0	0	0	0	0	0	0	0	1	Palearctic
1700	Gerbillus_lowei	1	0	0	0	0	0	0	0	0	Afrotropic
1701	Gerbillus_mackillingini	0.173687388	0	0	0	0	0	0	0	0.826312612	Palearctic
1702	Gerbillus_maghrebi	0	0	0	0	0	0	0	0	1	Palearctic
1703	Gerbillus_mesopotamiae	0	0	0	0	0	0	0	0	1	Palearctic
1704	Gerbillus_muriculus	1	0	0	0	0	0	0	0	0	Afrotropic
1705	Gerbillus_nancillus	0.938802776	0	0	0	0	0	0	0	0.061197224	Afrotropic
1706	Gerbillus_nanus	0.138533786	0	0	0.066640447	0	0	0	0	0.794825767	Palearctic
1707	Gerbillus_nigeriae	0.291426103	0	0	0	0	0	0	0	0.708573897	Palearctic
1708	Gerbillus_occiduus	0	0	0	0	0	0	0	0	1	Palearctic
1709	Gerbillus_percivali	1	0	0	0	0	0	0	0	0	Afrotropic
1710	Gerbillus_perpallidus	0	0	0	0	0	0	0	0	1	Palearctic
1711	Gerbillus_poecilops	1	0	0	0	0	0	0	0	0	Afrotropic
1712	Gerbillus_principulus	0.964374557	0	0	0	0	0	0	0	0.035625443	Afrotropic
1713	Gerbillus_pulvinatus	1	0	0	0	0	0	0	0	0	Afrotropic
1714	Gerbillus_pusillus	1	0	0	0	0	0	0	0	0	Afrotropic
1715	Gerbillus_pyramidum	0.338706609	0	0	0	0	0	0	0	0.661293391	Palearctic
1716	Gerbillus_rosalinda	1	0	0	0	0	0	0	0	0	Afrotropic
1717	Gerbillus_rupicola	1	0	0	0	0	0	0	0	0	Afrotropic
1718	Gerbillus_simoni	0	0	0	0	0	0	0	0	1	Palearctic
1719	Gerbillus_somalicus	1	0	0	0	0	0	0	0	0	Afrotropic
1720	Gerbillus_stigmonyx	1	0	0	0	0	0	0	0	0	Afrotropic
1721	Gerbillus_tarabuli	0.151426484	0	0	0	0	0	0	0	0.848573516	Palearctic
1722	Gerbillus_watersi	0.403656473	0	0	0	0	0	0	0	0.596343527	Palearctic
1723	Giraffa_camelopardalis	1	0	0	0	0	0	0	0	0	Afrotropic
1724	Glaucomys_sabrinus	0	0	0	0	0	1	0	0	0	Nearctic
1725	Glaucomys_volans	0	0	0	0	0	0.945906064	0.054093936	0	0	Nearctic
1726	Glauconycteris_alboguttata	1	0	0	0	0	0	0	0	0	Afrotropic
1727	Glauconycteris_argentata	1	0	0	0	0	0	0	0	0	Afrotropic
1728	Glauconycteris_beatrix	1	0	0	0	0	0	0	0	0	Afrotropic
1729	Glauconycteris_curryae	1	0	0	0	0	0	0	0	0	Afrotropic
1730	Glauconycteris_egeria	1	0	0	0	0	0	0	0	0	Afrotropic
1731	Glauconycteris_gleni	1	0	0	0	0	0	0	0	0	Afrotropic
1732	Glauconycteris_humeralis	1	0	0	0	0	0	0	0	0	Afrotropic
1733	Glauconycteris_kenyacola	1	0	0	0	0	0	0	0	0	Afrotropic
1734	Glauconycteris_machadoi	1	0	0	0	0	0	0	0	0	Afrotropic
1735	Glauconycteris_poensis	1	0	0	0	0	0	0	0	0	Afrotropic
1736	Glauconycteris_superba	1	0	0	0	0	0	0	0	0	Afrotropic
1737	Glauconycteris_variegata	1	0	0	0	0	0	0	0	0	Afrotropic
1738	Glironia_venusta	0	0	0	0	0	0	1	0	0	Neotropic
1739	Glirulus_japonicus	0	0	0	0	0	0	0	0	1	Palearctic
1740	Glis_glis	0	0	0	0	0	0	0	0	1	Palearctic
1741	Glischropus_javanus	0	0	0	1	0	0	0	0	0	Indo-Malay
1742	Glischropus_tylopus	0	0	0.00074308	0.99925692	0	0	0	0	0	Indo-Malay
1743	Globicephala_macrorhynchus	0	0	0	0	1	0	0	0	0	Marine
1744	Globicephala_melas	0	0	0	0	1	0	0	0	0	Marine
1745	Glossophaga_commissarisi	0	0	0	0	0	0.007816618	0.992183382	0	0	Neotropic
1746	Glossophaga_leachii	0	0	0	0	0	0.00628498	0.99371502	0	0	Neotropic
1747	Glossophaga_longirostris	0	0	0	0	0	0	1	0	0	Neotropic
1748	Glossophaga_morenoi	0	0	0	0	0	0.01341798	0.98658202	0	0	Neotropic
1749	Glossophaga_soricina	0	0	0	0	0	0.017981415	0.982018585	0	0	Neotropic
1750	Glyphonycteris_behnii	0	0	0	0	0	0	1	0	0	Neotropic
1751	Glyphonycteris_daviesi	0	0	0	0	0	0	1	0	0	Neotropic
1752	Glyphonycteris_sylvestris	0	0	0	0	0	0.001948362	0.998051638	0	0	Neotropic
1753	Glyphotes_simus	0	0	0	1	0	0	0	0	0	Indo-Malay
1754	Golunda_ellioti	0	0	0	0.977074985	0	0	0	0	0.022925015	Indo-Malay
1755	Gorilla_beringei	1	0	0	0	0	0	0	0	0	Afrotropic
1756	Gorilla_gorilla	1	0	0	0	0	0	0	0	0	Afrotropic
1757	Gracilinanus_aceramarcae	0	0	0	0	0	0	1	0	0	Neotropic
1758	Gracilinanus_agilis	0	0	0	0	0	0	1	0	0	Neotropic
1759	Gracilinanus_dryas	0	0	0	0	0	0	1	0	0	Neotropic
1760	Gracilinanus_emiliae	0	0	0	0	0	0	1	0	0	Neotropic
1761	Gracilinanus_marica	0	0	0	0	0	0	1	0	0	Neotropic
1762	Gracilinanus_microtarsus	0	0	0	0	0	0	1	0	0	Neotropic
1763	Grammomys_aridulus	1	0	0	0	0	0	0	0	0	Afrotropic
1764	Grammomys_buntingi	1	0	0	0	0	0	0	0	0	Afrotropic
1765	Grammomys_caniceps	1	0	0	0	0	0	0	0	0	Afrotropic
1766	Grammomys_cometes	1	0	0	0	0	0	0	0	0	Afrotropic
1767	Grammomys_dolichurus	1	0	0	0	0	0	0	0	0	Afrotropic
1768	Grammomys_dryas	1	0	0	0	0	0	0	0	0	Afrotropic
1769	Grammomys_gigas	1	0	0	0	0	0	0	0	0	Afrotropic
1770	Grammomys_ibeanus	1	0	0	0	0	0	0	0	0	Afrotropic
1771	Grammomys_kuru	1	0	0	0	0	0	0	0	0	Afrotropic
1772	Grammomys_macmillani	1	0	0	0	0	0	0	0	0	Afrotropic
1773	Grammomys_minnae	1	0	0	0	0	0	0	0	0	Afrotropic
1774	Grampus_griseus	0	0	0	0	1	0	0	0	0	Marine
1775	Graomys_centralis	0	0	0	0	0	0	1	0	0	Neotropic
1776	Graomys_domorum	0	0	0	0	0	0	1	0	0	Neotropic
1777	Graomys_edithae	0	0	0	0	0	0	1	0	0	Neotropic
1778	Graomys_griseoflavus	0	0	0	0	0	0	1	0	0	Neotropic
1779	Graphiurus_angolensis	1	0	0	0	0	0	0	0	0	Afrotropic
1780	Graphiurus_christyi	1	0	0	0	0	0	0	0	0	Afrotropic
1781	Graphiurus_crassicaudatus	1	0	0	0	0	0	0	0	0	Afrotropic
1782	Graphiurus_johnstoni	1	0	0	0	0	0	0	0	0	Afrotropic
1783	Graphiurus_kelleni	0.997996771	0	0	0	0	0	0	0	0.002003229	Afrotropic
1784	Graphiurus_lorraineus	1	0	0	0	0	0	0	0	0	Afrotropic
1785	Graphiurus_microtis	1	0	0	0	0	0	0	0	0	Afrotropic
1786	Graphiurus_monardi	1	0	0	0	0	0	0	0	0	Afrotropic
1787	Graphiurus_murinus	1	0	0	0	0	0	0	0	0	Afrotropic
1788	Graphiurus_nagtglasii	1	0	0	0	0	0	0	0	0	Afrotropic
1789	Graphiurus_ocularis	1	0	0	0	0	0	0	0	0	Afrotropic
1790	Graphiurus_platyops	1	0	0	0	0	0	0	0	0	Afrotropic
1791	Graphiurus_rupicola	1	0	0	0	0	0	0	0	0	Afrotropic
1792	Graphiurus_surdus	1	0	0	0	0	0	0	0	0	Afrotropic
1793	Gulo_gulo	0	0	0	0	0	0.343537693	0	0	0.656462307	Palearctic
1794	Gymnobelideus_leadbeateri	0	0	1	0	0	0	0	0	0	Australasia
1795	Gymnuromys_roberti	1	0	0	0	0	0	0	0	0	Afrotropic
1796	Habromys_chinanteco	0	0	0	0	0	0	1	0	0	Neotropic
1797	Habromys_delicatulus	0	0	0	0	0	0	1	0	0	Neotropic
1798	Habromys_ixtlani	0	0	0	0	0	0	1	0	0	Neotropic
1799	Habromys_lepturus	0	0	0	0	0	0	1	0	0	Neotropic
1800	Habromys_lophurus	0	0	0	0	0	0	1	0	0	Neotropic
1801	Habromys_schmidlyi	0	0	0	0	0	0	1	0	0	Neotropic
1802	Habromys_simulatus	0	0	0	0	0	0.416125706	0.583874294	0	0	Neotropic
1803	Hadromys_humei	0	0	0	1	0	0	0	0	0	Indo-Malay
1804	Hadromys_yunnanensis	0	0	0	1	0	0	0	0	0	Indo-Malay
1805	Haeromys_margarettae	0	0	0	1	0	0	0	0	0	Indo-Malay
1806	Haeromys_minahassae	0	0	1	0	0	0	0	0	0	Australasia
1807	Haeromys_pusillus	0	0	0	1	0	0	0	0	0	Indo-Malay
1808	Halichoerus_grypus	0	0	0	0	1	0	0	0	0	Marine
1809	Handleyomys_alfaroi	0	0	0	0	0	0.022200599	0.977799401	0	0	Neotropic
1810	Handleyomys_chapmani	0	0	0	0	0	0.357983602	0.642016398	0	0	Neotropic
1811	Handleyomys_fuscatus	0	0	0	0	0	0	1	0	0	Neotropic
1812	Handleyomys_intectus	0	0	0	0	0	0	1	0	0	Neotropic
1813	Handleyomys_melanotis	0	0	0	0	0	0.066445771	0.933554229	0	0	Neotropic
1814	Handleyomys_rhabdops	0	0	0	0	0	0	1	0	0	Neotropic
1815	Handleyomys_rostratus	0	0	0	0	0	0.032003009	0.967996991	0	0	Neotropic
1816	Handleyomys_saturatior	0	0	0	0	0	0	1	0	0	Neotropic
1817	Hapalemur_alaotrensis	1	0	0	0	0	0	0	0	0	Afrotropic
1818	Hapalemur_aureus	1	0	0	0	0	0	0	0	0	Afrotropic
1819	Hapalemur_griseus	1	0	0	0	0	0	0	0	0	Afrotropic
1820	Hapalemur_meridionalis	1	0	0	0	0	0	0	0	0	Afrotropic
1821	Hapalemur_occidentalis	1	0	0	0	0	0	0	0	0	Afrotropic
1822	Hapalomys_delacouri	0	0	0	0.917757681	0	0	0	0	0.082242319	Indo-Malay
1823	Hapalomys_longicaudatus	0	0	0	1	0	0	0	0	0	Indo-Malay
1824	Haplonycteris_fischeri	0	0	0	1	0	0	0	0	0	Indo-Malay
1825	Harpiocephalus_harpia	0	0	0.005806576	0.988146929	0	0	0	0	0.006046495	Indo-Malay
1826	Harpiocephalus_mordax	0	0	0	0.97896482	0	0	0	0	0.02103518	Indo-Malay
1827	Harpiola_grisea	0	0	0	1	0	0	0	0	0	Indo-Malay
1828	Harpiola_isodon	0	0	0	1	0	0	0	0	0	Indo-Malay
1829	Harpyionycteris_celebensis	0	0	1	0	0	0	0	0	0	Australasia
1830	Harpyionycteris_whiteheadi	0	0	0	1	0	0	0	0	0	Indo-Malay
1831	Heimyscus_fumosus	1	0	0	0	0	0	0	0	0	Afrotropic
1832	Helarctos_malayanus	0	0	0	0.957625593	0	0	0	0	0.042374407	Indo-Malay
1833	Heliophobius_argenteocinereus	1	0	0	0	0	0	0	0	0	Afrotropic
1834	Heliosciurus_gambianus	1	0	0	0	0	0	0	0	0	Afrotropic
1835	Heliosciurus_mutabilis	1	0	0	0	0	0	0	0	0	Afrotropic
1836	Heliosciurus_punctatus	1	0	0	0	0	0	0	0	0	Afrotropic
1837	Heliosciurus_rufobrachium	1	0	0	0	0	0	0	0	0	Afrotropic
1838	Heliosciurus_ruwenzorii	1	0	0	0	0	0	0	0	0	Afrotropic
1839	Heliosciurus_undulatus	1	0	0	0	0	0	0	0	0	Afrotropic
1840	Helogale_hirtula	1	0	0	0	0	0	0	0	0	Afrotropic
1841	Helogale_parvula	1	0	0	0	0	0	0	0	0	Afrotropic
1842	Hemibelideus_lemuroides	0	0	1	0	0	0	0	0	0	Australasia
1843	Hemicentetes_nigriceps	1	0	0	0	0	0	0	0	0	Afrotropic
1844	Hemicentetes_semispinosus	1	0	0	0	0	0	0	0	0	Afrotropic
1845	Hemiechinus_auritus	0	0	0	0.000287505	0	0	0	0	0.999712495	Palearctic
1846	Hemiechinus_collaris	0	0	0	0.979485734	0	0	0	0	0.020514266	Indo-Malay
1847	Hemigalus_derbyanus	0	0	0	1	0	0	0	0	0	Indo-Malay
1848	Hemitragus_jemlahicus	0	0	0	0.446337077	0	0	0	0	0.553662923	Palearctic
1849	Herpestes_brachyurus	0	0	0	1	0	0	0	0	0	Indo-Malay
1850	Herpestes_edwardsii	0	0	0	0.926529661	0	0	0	0	0.073470339	Indo-Malay
1851	Herpestes_flavescens	1	0	0	0	0	0	0	0	0	Afrotropic
1852	Herpestes_fuscus	0	0	0	1	0	0	0	0	0	Indo-Malay
1853	Herpestes_ichneumon	0.895011246	0	0	0	0	0	0	0	0.104988754	Afrotropic
1854	Herpestes_javanicus	0.000278542	0	0	0.656827423	0	0	0	0	0.342894034	Indo-Malay
1855	Herpestes_naso	1	0	0	0	0	0	0	0	0	Afrotropic
1856	Herpestes_ochraceus	1	0	0	0	0	0	0	0	0	Afrotropic
1857	Herpestes_pulverulentus	1	0	0	0	0	0	0	0	0	Afrotropic
1858	Herpestes_sanguineus	0.998251531	0	0	0	0	0	0	0	0.001748469	Afrotropic
1859	Herpestes_semitorquatus	0	0	0	1	0	0	0	0	0	Indo-Malay
1860	Herpestes_smithii	0	0	0	1	0	0	0	0	0	Indo-Malay
1861	Herpestes_urva	0	0	0	0.759795025	0	0	0	0	0.240204975	Indo-Malay
1862	Herpestes_vitticollis	0	0	0	1	0	0	0	0	0	Indo-Malay
1863	Hesperoptenus_blanfordi	0	0	0	1	0	0	0	0	0	Indo-Malay
1864	Hesperoptenus_doriae	0	0	0	1	0	0	0	0	0	Indo-Malay
1865	Hesperoptenus_gaskelli	0	0	1	0	0	0	0	0	0	Australasia
1866	Hesperoptenus_tickelli	0	0	0	1	0	0	0	0	0	Indo-Malay
1867	Hesperoptenus_tomesi	0	0	0	1	0	0	0	0	0	Indo-Malay
1868	Heterocephalus_glaber	1	0	0	0	0	0	0	0	0	Afrotropic
1869	Heterohyrax_brucei	0.990436168	0	0	0	0	0	0	0	0.009563832	Afrotropic
1870	Heteromys_anomalus	0	0	0	0	0	0	1	0	0	Neotropic
1871	Heteromys_australis	0	0	0	0	0	0	1	0	0	Neotropic
1872	Heteromys_desmarestianus	0	0	0	0	0	0	1	0	0	Neotropic
1873	Heteromys_gaumeri	0	0	0	0	0	0	1	0	0	Neotropic
1874	Heteromys_nelsoni	0	0	0	0	0	0	1	0	0	Neotropic
1875	Heteromys_oasicus	0	0	0	0	0	0	1	0	0	Neotropic
1876	Heteromys_oresterus	0	0	0	0	0	0	1	0	0	Neotropic
1877	Heteromys_teleus	0	0	0	0	0	0	1	0	0	Neotropic
1878	Hippocamelus_antisensis	0	0	0	0	0	0	1	0	0	Neotropic
1879	Hippocamelus_bisulcus	0	0	0	0	0	0	1	0	0	Neotropic
1880	Hippopotamus_amphibius	1	0	0	0	0	0	0	0	0	Afrotropic
1881	Hipposideros_abae	1	0	0	0	0	0	0	0	0	Afrotropic
1882	Hipposideros_armiger	0	0	0	0.733344619	0	0	0	0	0.266655381	Indo-Malay
1883	Hipposideros_ater	0	0	0.438746288	0.561253712	0	0	0	0	0	Indo-Malay
1884	Hipposideros_beatus	1	0	0	0	0	0	0	0	0	Afrotropic
1885	Hipposideros_bicolor	0	0	0.043966268	0.956033732	0	0	0	0	0	Indo-Malay
1886	Hipposideros_boeadii	0	0	1	0	0	0	0	0	0	Australasia
1887	Hipposideros_breviceps	0	0	0	1	0	0	0	0	0	Indo-Malay
1888	Hipposideros_caffer	0.987612072	0	0	0	0	0	0	0	0.012387928	Afrotropic
1889	Hipposideros_calcaratus	0	0	1	0	0	0	0	0	0	Australasia
1890	Hipposideros_camerunensis	1	0	0	0	0	0	0	0	0	Afrotropic
1891	Hipposideros_cervinus	0	0	0.322187313	0.677812687	0	0	0	0	0	Indo-Malay
1892	Hipposideros_cineraceus	0	0	0	0.977996497	0	0	0	0	0.022003503	Indo-Malay
1893	Hipposideros_commersoni	1	0	0	0	0	0	0	0	0	Afrotropic
1894	Hipposideros_coronatus	0	0	0	1	0	0	0	0	0	Indo-Malay
1895	Hipposideros_corynophyllus	0	0	1	0	0	0	0	0	0	Australasia
1896	Hipposideros_coxi	0	0	0	1	0	0	0	0	0	Indo-Malay
1897	Hipposideros_crumeniferus	0	0	1	0	0	0	0	0	0	Australasia
1898	Hipposideros_curtus	1	0	0	0	0	0	0	0	0	Afrotropic
1899	Hipposideros_cyclops	1	0	0	0	0	0	0	0	0	Afrotropic
1900	Hipposideros_demissus	0	0	1	0	0	0	0	0	0	Australasia
1901	Hipposideros_diadema	0	0	0.274877112	0.725122888	0	0	0	0	0	Indo-Malay
1902	Hipposideros_dinops	0	0	1	0	0	0	0	0	0	Australasia
1903	Hipposideros_doriae	0	0	0	1	0	0	0	0	0	Indo-Malay
1904	Hipposideros_durgadasi	0	0	0	1	0	0	0	0	0	Indo-Malay
1905	Hipposideros_dyacorum	0	0	0	1	0	0	0	0	0	Indo-Malay
1906	Hipposideros_edwardshilli	0	0	1	0	0	0	0	0	0	Australasia
1907	Hipposideros_fuliginosus	1	0	0	0	0	0	0	0	0	Afrotropic
1908	Hipposideros_fulvus	0	0	0	0.966069532	0	0	0	0	0.033930468	Indo-Malay
1909	Hipposideros_galeritus	0	0	0.000232601	0.999767399	0	0	0	0	0	Indo-Malay
1910	Hipposideros_gigas	1	0	0	0	0	0	0	0	0	Afrotropic
1911	Hipposideros_grandis	0	0	0	1	0	0	0	0	0	Indo-Malay
1912	Hipposideros_halophyllus	0	0	0	1	0	0	0	0	0	Indo-Malay
1913	Hipposideros_hypophyllus	0	0	0	1	0	0	0	0	0	Indo-Malay
1914	Hipposideros_inexpectatus	0	0	1	0	0	0	0	0	0	Australasia
1915	Hipposideros_inornatus	0	0	1	0	0	0	0	0	0	Australasia
1916	Hipposideros_jonesi	1	0	0	0	0	0	0	0	0	Afrotropic
1917	Hipposideros_khaokhouayensis	0	0	0	1	0	0	0	0	0	Indo-Malay
1918	Hipposideros_lamottei	1	0	0	0	0	0	0	0	0	Afrotropic
1919	Hipposideros_lankadiva	0	0	0	0.999494901	0	0	0	0	0.000505099	Indo-Malay
1920	Hipposideros_larvatus	0	0	0	0.989889363	0	0	0	0	0.010110637	Indo-Malay
1921	Hipposideros_lekaguli	0	0	0	1	0	0	0	0	0	Indo-Malay
1922	Hipposideros_lylei	0	0	0	0.998677249	0	0	0	0	0.001322751	Indo-Malay
1923	Hipposideros_macrobullatus	0	0	0.969111906	0.030888094	0	0	0	0	0	Australasia
1924	Hipposideros_madurae	0	0	0	1	0	0	0	0	0	Indo-Malay
1925	Hipposideros_maggietaylorae	0	0	1	0	0	0	0	0	0	Australasia
1926	Hipposideros_marisae	1	0	0	0	0	0	0	0	0	Afrotropic
1927	Hipposideros_megalotis	1	0	0	0	0	0	0	0	0	Afrotropic
1928	Hipposideros_muscinus	0	0	1	0	0	0	0	0	0	Australasia
1929	Hipposideros_nequam	0	0	0	1	0	0	0	0	0	Indo-Malay
1930	Hipposideros_obscurus	0	0	0	1	0	0	0	0	0	Indo-Malay
1931	Hipposideros_orbiculus	0	0	0	1	0	0	0	0	0	Indo-Malay
1932	Hipposideros_papua	0	0	1	0	0	0	0	0	0	Australasia
1933	Hipposideros_pelingensis	0	0	1	0	0	0	0	0	0	Australasia
1934	Hipposideros_pomona	0	0	0	0.907901547	0	0	0	0	0.092098453	Indo-Malay
1935	Hipposideros_pratti	0	0	0	0.430818737	0	0	0	0	0.569181263	Palearctic
1936	Hipposideros_pygmaeus	0	0	0	1	0	0	0	0	0	Indo-Malay
1937	Hipposideros_ridleyi	0	0	0	1	0	0	0	0	0	Indo-Malay
1938	Hipposideros_rotalis	0	0	0	1	0	0	0	0	0	Indo-Malay
1939	Hipposideros_ruber	1	0	0	0	0	0	0	0	0	Afrotropic
1940	Hipposideros_scutinares	0	0	0	1	0	0	0	0	0	Indo-Malay
1941	Hipposideros_semoni	0	0	1	0	0	0	0	0	0	Australasia
1942	Hipposideros_sorenseni	0	0	0	1	0	0	0	0	0	Indo-Malay
1943	Hipposideros_speoris	0	0	0	0.999971718	0	0	0	0	2.82817e-05	Indo-Malay
1944	Hipposideros_stenotis	0	0	1	0	0	0	0	0	0	Australasia
1945	Hipposideros_sumbae	0	0	1	0	0	0	0	0	0	Australasia
1946	Hipposideros_thomensis	1	0	0	0	0	0	0	0	0	Afrotropic
1947	Hipposideros_turpis	0	0	0	1	0	0	0	0	0	Indo-Malay
1948	Hipposideros_vittatus	1	0	0	0	0	0	0	0	0	Afrotropic
1949	Hipposideros_wollastoni	0	0	1	0	0	0	0	0	0	Australasia
1950	Hippotragus_equinus	1	0	0	0	0	0	0	0	0	Afrotropic
1951	Hippotragus_niger	1	0	0	0	0	0	0	0	0	Afrotropic
1952	Histiotus_alienus	0	0	0	0	0	0	1	0	0	Neotropic
1953	Histiotus_humboldti	0	0	0	0	0	0	1	0	0	Neotropic
1954	Histiotus_laephotis	0	0	0	0	0	0	1	0	0	Neotropic
1955	Histiotus_macrotus	0	0	0	0	0	0	1	0	0	Neotropic
1956	Histiotus_magellanicus	0	0	0	0	0	0	1	0	0	Neotropic
1957	Histiotus_montanus	0	0	0	0	0	0	1	0	0	Neotropic
1958	Histiotus_velatus	0	0	0	0	0	0	1	0	0	Neotropic
1959	Histriophoca_fasciata	0	0	0	0	1	0	0	0	0	Marine
1960	Hodomys_alleni	0	0	0	0	0	0.032262104	0.967737896	0	0	Neotropic
1961	Holochilus_brasiliensis	0	0	0	0	0	0	1	0	0	Neotropic
1962	Holochilus_chacarius	0	0	0	0	0	0	1	0	0	Neotropic
1963	Holochilus_sciureus	0	0	0	0	0	0	1	0	0	Neotropic
1964	Hoolock_hoolock	0	0	0	0.975897186	0	0	0	0	0.024102814	Indo-Malay
1965	Hoolock_leuconedys	0	0	0	0.962040194	0	0	0	0	0.037959806	Indo-Malay
1966	Hoplomys_gymnurus	0	0	0	0	0	0	1	0	0	Neotropic
1967	Hyaena_brunnea	1	0	0	0	0	0	0	0	0	Afrotropic
1968	Hyaena_hyaena	0.296250147	0	0	0.109279722	0	0	0	0	0.594470132	Palearctic
1969	Hybomys_badius	1	0	0	0	0	0	0	0	0	Afrotropic
1970	Hybomys_basilii	1	0	0	0	0	0	0	0	0	Afrotropic
1971	Hybomys_lunaris	1	0	0	0	0	0	0	0	0	Afrotropic
1972	Hybomys_planifrons	1	0	0	0	0	0	0	0	0	Afrotropic
1973	Hybomys_trivirgatus	1	0	0	0	0	0	0	0	0	Afrotropic
1974	Hybomys_univittatus	1	0	0	0	0	0	0	0	0	Afrotropic
1975	Hydrochoerus_hydrochaeris	0	0	0	0	0	0	1	0	0	Neotropic
1976	Hydrochoerus_isthmius	0	0	0	0	0	0	1	0	0	Neotropic
1977	Hydromys_chrysogaster	0	0	1	0	0	0	0	0	0	Australasia
1978	Hydromys_hussoni	0	0	1	0	0	0	0	0	0	Australasia
1979	Hydromys_neobritannicus	0	0	1	0	0	0	0	0	0	Australasia
1980	Hydromys_ziegleri	0	0	1	0	0	0	0	0	0	Australasia
1981	Hydropotes_inermis	0	0	0	0.079853146	0	0	0	0	0.920146854	Palearctic
1982	Hydrurga_leptonyx	0	0	0	0	1	0	0	0	0	Marine
1983	Hyemoschus_aquaticus	1	0	0	0	0	0	0	0	0	Afrotropic
1984	Hyladelphys_kalinowskii	0	0	0	0	0	0	1	0	0	Neotropic
1985	Hylaeamys_acritus	0	0	0	0	0	0	1	0	0	Neotropic
1986	Hylaeamys_laticeps	0	0	0	0	0	0	1	0	0	Neotropic
1987	Hylaeamys_megacephalus	0	0	0	0	0	0	1	0	0	Neotropic
1988	Hylaeamys_oniscus	0	0	0	0	0	0	1	0	0	Neotropic
1989	Hylaeamys_perenensis	0	0	0	0	0	0	1	0	0	Neotropic
1990	Hylaeamys_tatei	0	0	0	0	0	0	1	0	0	Neotropic
1991	Hylaeamys_yunganus	0	0	0	0	0	0	1	0	0	Neotropic
1992	Hylobates_agilis	0	0	0	1	0	0	0	0	0	Indo-Malay
1993	Hylobates_albibarbis	0	0	0	1	0	0	0	0	0	Indo-Malay
1994	Hylobates_klossii	0	0	0	1	0	0	0	0	0	Indo-Malay
1995	Hylobates_lar	0	0	0	1	0	0	0	0	0	Indo-Malay
1996	Hylobates_moloch	0	0	0	1	0	0	0	0	0	Indo-Malay
1997	Hylobates_muelleri	0	0	0	1	0	0	0	0	0	Indo-Malay
1998	Hylobates_pileatus	0	0	0	1	0	0	0	0	0	Indo-Malay
1999	Hylochoerus_meinertzhageni	1	0	0	0	0	0	0	0	0	Afrotropic
[truncated: 3,404 more rows]
